# Supplementary material for: 2-(7-Meth­oxy-1-naphth­yl)acetonitrile
Source: Acta Crystallogr Sect E Struct Rep Online. 2010 Jun 30;66(Pt 7):o1868. doi: 10.1107/S1600536810024372 (PMC3006982; doi:10.1107/S1600536810024372)
Supplement: Supplementary file 2 [file e-66-o1868-Isup2.hkl]

# 
# h,k,l, Fc-squared, Fo-squared, sigma(Fo-squared) and status flag 
# 
data_I
_shelx_title '    X in P2(1)/n' 
_shelx_refln_list_code          4 
_shelx_F_calc_maximum      165.41 
_exptl_crystal_F_000       416.00 
_reflns_d_resolution_high  0.8320 
 
loop_ 
 _symmetry_equiv_pos_as_xyz 
 'x, y, z' 
 '-x+1/2, y+1/2, -z+1/2' 
 '-x, -y, -z' 
 'x-1/2, -y-1/2, z-1/2' 
 
_cell_length_a     7.5110 
_cell_length_b     9.6170 
_cell_length_c    14.7310 
_cell_angle_alpha  90.000 
_cell_angle_beta  101.030 
_cell_angle_gamma  90.000 
 
_shelx_F_squared_multiplier     1.000 
 
loop_ 
 _refln_index_h 
 _refln_index_k 
 _refln_index_l 
 _refln_F_squared_calc 
 _refln_F_squared_meas 
 _refln_F_squared_sigma 
 _refln_observed_status 
   2   0   0    27361.52    27227.83    184.35 o 
   4   0   0       87.93       93.29      4.06 o 
   6   0   0       18.64       22.21      2.90 o 
   8   0   0        6.27       10.13      3.61 o 
   1   1   0       18.01       22.53      1.83 o 
   2   1   0    14704.03    14781.65    194.67 o 
   3   1   0       20.52       22.95      2.01 o 
   4   1   0     1235.92     1347.97     20.66 o 
   5   1   0       35.57       39.09      3.27 o 
   6   1   0        3.34        0.69      2.45 o 
   7   1   0       21.68       14.23      4.01 o 
   8   1   0        9.80        9.41      3.65 o 
   0   2   0        4.75        7.69      1.44 o 
   1   2   0     2775.69     2734.54     36.87 o 
   2   2   0     1801.81     1879.61     25.08 o 
   3   2   0     1011.86     1105.73     12.01 o 
   4   2   0     2073.79     2193.52     28.31 o 
   5   2   0      157.71      173.31      6.43 o 
   6   2   0      163.22      156.86     11.93 o 
   7   2   0        6.07        7.42      3.25 o 
   8   2   0        0.09        8.27      3.00 o 
   1   3   0        0.56        1.67      2.05 o 
   2   3   0        0.10       -1.08      1.11 o 
   3   3   0        7.85        5.86      2.77 o 
   4   3   0      394.65      415.26      9.07 o 
   5   3   0       33.54       32.84      3.19 o 
   6   3   0      486.87      476.00     12.01 o 
   7   3   0        6.62        1.39      6.47 o 
   8   3   0       99.04       77.10      6.81 o 
   0   4   0      683.86      701.37     12.86 o 
   1   4   0      111.16      122.33     12.14 o 
   2   4   0      465.15      505.55      8.56 o 
   3   4   0        9.18        9.41      2.00 o 
   4   4   0      176.14      191.34      7.83 o 
   5   4   0        9.40        6.90      2.43 o 
   6   4   0        1.87       -0.81      3.27 o 
   7   4   0       15.48       10.35      3.66 o 
   8   4   0       23.07       16.66      3.72 o 
   1   5   0       47.48       46.45      3.06 o 
   2   5   0       10.90       11.57      2.06 o 
   3   5   0       46.28       51.30      4.99 o 
   4   5   0       13.02       11.84      2.57 o 
   5   5   0        0.32        2.03      2.52 o 
   6   5   0        0.03        2.09      2.34 o 
   7   5   0        0.00        0.49      2.26 o 
   0   6   0      198.92      206.24      9.05 o 
   1   6   0      201.35      196.93      6.40 o 
   2   6   0      118.02      127.50      5.41 o 
   3   6   0        0.14        2.13      1.55 o 
   4   6   0        6.59        5.82      2.64 o 
   5   6   0        3.28        4.58      2.48 o 
   6   6   0        1.27       10.50      4.13 o 
   7   6   0        0.19       -1.42      3.00 o 
   1   7   0       11.70        8.97      2.73 o 
   2   7   0       56.92       53.87      8.48 o 
   3   7   0       11.72       15.64      4.64 o 
   4   7   0       48.07       41.35      4.16 o 
   5   7   0        0.43       -1.22      2.54 o 
   6   7   0        2.77       -1.76      4.53 o 
   7   7   0        0.36        4.31      3.02 o 
   0   8   0      138.05      125.61      9.13 o 
   1   8   0        0.17        3.53      2.44 o 
   2   8   0       28.65       31.53      6.72 o 
   3   8   0        0.00       -2.51      2.51 o 
   4   8   0        8.56        4.24      2.59 o 
   5   8   0        0.07       -0.24      3.38 o 
   6   8   0        9.77        9.18      4.99 o 
   1   9   0        1.51        2.22      2.24 o 
   2   9   0       45.33       45.40      5.39 o 
   3   9   0        0.74        3.41      2.24 o 
   4   9   0        3.40       -3.40      3.40 o 
   5   9   0        0.79        1.17      2.51 o 
   0  10   0       15.39       11.07      5.46 o 
   1  10   0        2.75        4.93      3.63 o 
   2  10   0        1.42       -0.99      2.95 o 
   3  10   0        2.78        4.63      2.65 o 
   4  10   0       14.41       21.90      4.20 o 
   1  11   0        2.68        1.38      2.68 o 
   2  11   0        6.35        7.69      5.43 o 
  -7   0   1        0.67       -4.89      4.89 o 
  -5   0   1        3.72        6.32      3.02 o 
  -3   0   1       33.67       34.57      3.16 o 
  -1   0   1      125.33      127.77      3.16 o 
   1   0   1      161.59      146.53      3.74 o 
   3   0   1      598.11      675.14     12.94 o 
   5   0   1       77.89       75.60      6.11 o 
   7   0   1        7.88       12.94      3.95 o 
  -8   1   1        0.02        2.01      4.24 o 
  -7   1   1        0.50       -2.30      3.52 o 
  -6   1   1      133.79      124.75      8.77 o 
  -5   1   1       27.16       33.99      4.53 o 
  -4   1   1     2289.56     2449.11     27.67 o 
  -3   1   1      133.46      145.59      5.89 o 
  -2   1   1     6963.84     7543.10     33.56 o 
  -1   1   1       60.39       68.77      2.66 o 
   0   1   1     4195.78     3292.99     60.72 o 
   1   1   1     1019.31      992.12     10.20 o 
   2   1   1     2651.97     2770.41     21.77 o 
   3   1   1       93.20      112.32      5.61 o 
   4   1   1      137.13      129.85      7.26 o 
   5   1   1        4.82        5.89      2.44 o 
   6   1   1       24.20       24.94      4.89 o 
   7   1   1        0.00       -0.57      3.81 o 
   8   1   1       18.50       21.92      5.82 o 
  -8   2   1       73.18       64.82      8.12 o 
  -7   2   1        3.04        2.95      3.74 o 
  -6   2   1      536.99      545.65     17.46 o 
  -5   2   1        0.29       -0.79      3.16 o 
  -4   2   1      403.87      452.15     12.43 o 
  -3   2   1      175.10      192.80      7.19 o 
  -2   2   1     1022.64     1086.76     14.16 o 
  -1   2   1      820.95      788.11     10.20 o 
   0   2   1      840.50      792.99      9.56 o 
   1   2   1       37.86       29.46      2.30 o 
   2   2   1      631.90      664.72     11.64 o 
   3   2   1       65.51       66.26      4.60 o 
   4   2   1     1338.21     1417.90     23.21 o 
   5   2   1        0.89        2.87      3.23 o 
   6   2   1      286.58      263.88     13.44 o 
   7   2   1       13.91       12.72      4.81 o 
   8   2   1       10.06        4.31      5.82 o 
  -8   3   1       77.99       74.74      9.70 o 
  -7   3   1        1.02        3.02      4.17 o 
  -6   3   1       63.61       77.54      6.75 o 
  -5   3   1       35.20       36.36      5.10 o 
  -4   3   1       40.85       37.73      4.38 o 
  -3   3   1       58.33       57.42      4.67 o 
  -2   3   1       48.91       39.45      3.38 o 
  -1   3   1       60.75       58.93      3.59 o 
   0   3   1     1321.11     1203.11     14.37 o 
   1   3   1       79.96       68.48      3.88 o 
   2   3   1       77.43       76.17      4.67 o 
   3   3   1       30.53       37.01      3.95 o 
   4   3   1      100.66      101.47      7.47 o 
   5   3   1       48.07       44.41      5.46 o 
   6   3   1       13.20        6.83      5.17 o 
   7   3   1        2.28        0.00      4.38 o 
   8   3   1        9.32        9.63      5.82 o 
  -8   4   1       22.55       15.02      6.97 o 
  -7   4   1       12.10       10.20      4.89 o 
  -6   4   1        0.31        5.39      2.87 o 
  -5   4   1       18.00       17.17      4.17 o 
  -4   4   1        8.89       12.86      2.73 o 
  -3   4   1        0.05       -2.59      2.59 o 
  -2   4   1       96.57       83.36      4.89 o 
  -1   4   1       16.65       13.51      2.30 o 
   0   4   1      431.42      431.67     10.20 o 
   1   4   1        6.51        5.25      2.08 o 
   2   4   1     1278.38     1308.53     20.41 o 
   3   4   1       16.34       17.61      3.31 o 
   4   4   1      152.13      166.86      9.13 o 
   5   4   1        0.01       -0.43      3.23 o 
   6   4   1       11.34       13.94      4.74 o 
   7   4   1        1.25       -0.65      4.81 o 
   8   4   1       10.46        7.76      5.89 o 
  -8   5   1        1.78        0.79      4.38 o 
  -7   5   1        5.61       10.13      3.88 o 
  -6   5   1        0.12       -0.57      3.45 o 
  -5   5   1        6.81        2.95      3.66 o 
  -4   5   1        4.18        2.08      2.87 o 
  -3   5   1        2.41        1.08      2.44 o 
  -2   5   1      247.00      279.25     10.20 o 
  -1   5   1        0.71        3.16      1.72 o 
   0   5   1      705.04      703.67     15.09 o 
   1   5   1        9.67       13.58      2.16 o 
   2   5   1       81.39       75.81      5.53 o 
   3   5   1        3.72        5.61      2.37 o 
   4   5   1        6.56        9.63      2.52 o 
   5   5   1        0.08       -3.59      3.59 o 
   6   5   1        6.09        9.63      4.10 o 
   7   5   1        0.46        3.52      3.38 o 
  -7   6   1        0.35        0.72      4.02 o 
  -6   6   1       19.07       15.09      5.10 o 
  -5   6   1        0.21        2.16      2.16 o 
  -4   6   1       60.02       58.64      6.25 o 
  -3   6   1       11.10       12.58      3.74 o 
  -2   6   1       62.32       78.40      5.75 o 
  -1   6   1        1.54        2.44      1.94 o 
   0   6   1        3.31        0.36      2.30 o 
   1   6   1       12.15        9.99      2.87 o 
   2   6   1       19.58       14.30      3.16 o 
   3   6   1        6.68        9.05      3.09 o 
   4   6   1       20.48       19.62      4.10 o 
   5   6   1        1.56       -2.23      3.16 o 
   6   6   1        0.01        0.00      4.17 o 
   7   6   1        4.77       10.49      5.32 o 
  -7   7   1        1.17        1.58      5.17 o 
  -6   7   1        8.38        4.10      5.61 o 
  -5   7   1        2.98        4.81      3.74 o 
  -4   7   1        1.36        4.31      3.31 o 
  -3   7   1        1.21        0.50      2.66 o 
  -2   7   1       11.12       12.00      4.31 o 
  -1   7   1       47.97       45.42      5.03 o 
   0   7   1       10.44       11.21      3.31 o 
   1   7   1       26.31       25.01      4.38 o 
   2   7   1        3.97       -0.43      3.31 o 
   3   7   1        0.03        0.00      2.73 o 
   4   7   1        1.39        6.61      2.73 o 
   5   7   1        3.85        1.87      3.59 o 
   6   7   1       20.98       19.12      5.61 o 
  -6   8   1        0.87        2.30      4.31 o 
  -5   8   1        2.24       -2.66      4.46 o 
  -4   8   1        3.86        4.24      3.66 o 
  -3   8   1       17.04       16.03      4.89 o 
  -2   8   1       12.96       14.95      4.38 o 
  -1   8   1        8.90        4.96      3.09 o 
   0   8   1        6.89        4.89      3.09 o 
   1   8   1       18.89       17.89      3.66 o 
   2   8   1        5.39        2.08      3.74 o 
   3   8   1        0.38       -2.80      3.95 o 
   4   8   1       11.49        3.74      4.53 o 
   5   8   1        5.59        4.81      5.10 o 
   6   8   1        1.72       10.06      5.10 o 
  -5   9   1        0.50       -1.51      4.74 o 
  -4   9   1        0.36        0.00      3.74 o 
  -3   9   1        1.55       -3.16      4.67 o 
  -2   9   1       10.04        7.11      4.10 o 
  -1   9   1       10.10       13.15      4.60 o 
   0   9   1        8.06       13.58      3.38 o 
   1   9   1        0.30       -2.87      3.23 o 
   2   9   1       18.93       24.00      4.81 o 
   3   9   1       32.37       33.27      5.39 o 
   4   9   1       18.55       16.67      5.10 o 
   5   9   1        8.62        9.20      6.18 o 
  -4  10   1        0.01       -1.51      4.02 o 
  -3  10   1        0.46        2.87      3.81 o 
  -2  10   1        0.41       -1.37      3.95 o 
  -1  10   1        1.79        3.95      4.53 o 
   0  10   1       13.15       15.67      4.53 o 
   1  10   1       13.02        6.61      5.32 o 
   2  10   1        8.00       11.64      4.67 o 
   3  10   1        1.19        4.38      3.95 o 
   4  10   1        0.73       -0.79      4.17 o 
  -2  11   1        0.24        1.58      3.45 o 
  -1  11   1        0.00        0.72      2.73 o 
   0  11   1        0.63       -2.23      4.67 o 
   1  11   1        0.02       -0.72      3.59 o 
   2  11   1        0.52       -4.53      4.53 o 
  -8   0   2        2.02        7.40      3.66 o 
  -6   0   2       16.24        8.77      3.45 o 
  -4   0   2        0.12       -0.29      2.44 o 
  -2   0   2     4639.15     5046.34     27.16 o 
   0   0   2     2409.66     1991.93     11.93 o 
   2   0   2     4535.71     4629.76     28.67 o 
   4   0   2      607.40      615.06     15.02 o 
   6   0   2        0.17        0.00      3.23 o 
   8   0   2        2.35        1.44      3.66 o 
  -8   1   2        2.28        4.74      4.46 o 
  -7   1   2        0.24       -0.57      3.38 o 
  -6   1   2       28.90       32.12      5.68 o 
  -5   1   2       40.97       43.98      4.53 o 
  -4   1   2     1252.39     1342.23     20.62 o 
  -3   1   2      296.57      287.37      8.34 o 
  -2   1   2     2175.74     2268.53     19.04 o 
  -1   1   2      561.15      543.42      7.69 o 
   0   1   2     2970.99     2457.31     62.09 o 
   1   1   2      715.33      734.57      9.77 o 
   2   1   2      768.39      720.77     12.07 o 
   3   1   2      332.88      377.56     10.42 o 
   4   1   2      222.23      219.82      9.41 o 
   5   1   2        6.69       11.07      3.23 o 
   6   1   2       14.98        9.05      4.24 o 
   7   1   2        2.48       -1.80      3.81 o 
   8   1   2        4.53       14.52      4.81 o 
  -8   2   2       11.07        5.53      4.89 o 
  -7   2   2       35.77       24.94      5.89 o 
  -6   2   2      194.49      183.89     10.71 o 
  -5   2   2      113.06      107.58      7.04 o 
  -4   2   2      124.88      142.07      7.33 o 
  -3   2   2      265.02      269.48      8.34 o 
  -2   2   2      998.35      974.16     13.65 o 
  -1   2   2      579.87      568.43      9.05 o 
   0   2   2     1204.28     1038.11     11.71 o 
   1   2   2      527.78      515.68      9.41 o 
   2   2   2      132.08      126.76      5.61 o 
   3   2   2        0.25        0.79      1.94 o 
   4   2   2        0.02       -2.01      2.87 o 
   5   2   2       33.12       39.52      5.75 o 
   6   2   2       70.01       67.33      7.04 o 
   7   2   2        2.06        7.47      3.02 o 
   8   2   2       10.71        8.12      5.68 o 
  -8   3   2       80.35       69.85      9.27 o 
  -7   3   2        3.62        1.80      4.31 o 
  -6   3   2       47.26       55.91      5.96 o 
  -5   3   2       57.42       70.78      6.32 o 
  -4   3   2       18.78       15.95      3.09 o 
  -3   3   2       85.84       87.17      5.25 o 
  -2   3   2       57.20       65.54      3.95 o 
  -1   3   2      278.86      264.16      7.26 o 
   0   3   2      319.19      283.78      7.40 o 
   1   3   2      754.62      717.90     12.65 o 
   2   3   2       17.31       17.10      2.73 o 
   3   3   2      434.23      440.44     12.50 o 
   4   3   2      134.73      147.24      8.19 o 
   5   3   2       13.18       10.35      3.45 o 
   6   3   2       16.40       18.97      4.74 o 
   7   3   2        1.30        3.88      3.52 o 
   8   3   2        0.03       -1.51      5.82 o 
  -8   4   2        1.84       -1.51      5.68 o 
  -7   4   2        6.61        8.91      3.88 o 
  -6   4   2        3.40        2.16      3.38 o 
  -5   4   2       13.96       18.04      3.81 o 
  -4   4   2       18.37       22.28      3.52 o 
  -3   4   2       94.10       85.59      5.82 o 
  -2   4   2        4.78        5.68      1.80 o 
  -1   4   2        0.26       -0.22      1.87 o 
   0   4   2      504.64      530.34     11.50 o 
   1   4   2       40.97       38.59      3.52 o 
   2   4   2      239.31      245.41      8.98 o 
   3   4   2       24.47       25.73      4.10 o 
   4   4   2        3.52        1.65      2.59 o 
   5   4   2       29.68       35.28      5.46 o 
   6   4   2        1.29       -0.57      3.38 o 
   7   4   2        0.51        2.73      4.24 o 
   8   4   2        1.50        6.32      5.61 o 
  -8   5   2        0.06        3.95      3.74 o 
  -7   5   2        1.04        2.01      3.88 o 
  -6   5   2        6.50       13.29      3.95 o 
  -5   5   2        2.95       -1.51      3.52 o 
  -4   5   2        9.45        8.05      3.16 o 
  -3   5   2      121.66      128.99      7.40 o 
  -2   5   2      639.81      658.32     15.23 o 
  -1   5   2      419.33      408.82     11.71 o 
   0   5   2      511.07      546.08     13.65 o 
   1   5   2      144.08      151.56      7.26 o 
   2   5   2        6.05        5.75      2.95 o 
   3   5   2       27.74       28.24      4.02 o 
   4   5   2        1.75        0.43      2.95 o 
   5   5   2       30.63       36.79      5.61 o 
   6   5   2        2.19        1.22      3.81 o 
   7   5   2       11.25       12.14      5.25 o 
  -7   6   2        0.35       -2.87      4.10 o 
  -6   6   2        2.97        5.03      2.80 o 
  -5   6   2       56.56       51.24      7.19 o 
  -4   6   2      217.45      217.74     11.43 o 
  -3   6   2      164.70      161.11      8.98 o 
  -2   6   2      263.63      257.48     10.64 o 
  -1   6   2       26.52       20.48      3.23 o 
   0   6   2        9.52        7.76      2.80 o 
   1   6   2        0.04        4.02      1.72 o 
   2   6   2       13.26       17.82      3.59 o 
   3   6   2        3.02        6.61      2.52 o 
   4   6   2        1.17       -3.23      3.23 o 
   5   6   2        1.41       -0.57      2.73 o 
   6   6   2        0.01       -2.01      4.46 o 
   7   6   2        0.41        3.81      3.66 o 
  -7   7   2        6.45        4.67      5.03 o 
  -6   7   2       62.23       63.02      7.90 o 
  -5   7   2        7.35        7.26      4.17 o 
  -4   7   2       81.97       83.29      7.90 o 
  -3   7   2       27.43       25.73      4.89 o 
  -2   7   2       20.30       24.15      4.89 o 
  -1   7   2      106.99       96.65      7.11 o 
   0   7   2       70.58       61.01      6.04 o 
   1   7   2        9.92       10.78      3.38 o 
   2   7   2        1.65       -0.43      3.16 o 
   3   7   2        5.56        8.05      3.16 o 
   4   7   2       13.66       15.74      3.81 o 
   5   7   2        9.97        6.32      4.60 o 
   6   7   2        5.69        3.59      5.25 o 
  -6   8   2        8.85        6.75      4.67 o 
  -5   8   2        0.98       -1.37      3.16 o 
  -4   8   2        5.65        8.48      4.53 o 
  -3   8   2        0.42       -2.23      3.45 o 
  -2   8   2       24.18       28.03      4.96 o 
  -1   8   2       38.95       36.86      5.39 o 
   0   8   2       46.42       55.26      6.04 o 
   1   8   2      148.35      150.91     10.06 o 
   2   8   2      160.67      151.05     10.35 o 
   3   8   2      104.73       84.94      9.05 o 
   4   8   2       42.89       30.33      7.76 o 
   5   8   2       16.92       11.93      4.81 o 
   6   8   2        2.75       -3.16      4.02 o 
  -5   9   2        1.35        3.74      3.09 o 
  -4   9   2        7.01        7.47      3.66 o 
  -3   9   2        4.86       13.94      2.95 o 
  -2   9   2        4.86       10.78      3.88 o 
  -1   9   2       28.74       28.24      5.32 o 
   0   9   2       57.25       40.03      7.40 o 
   1   9   2       16.26       23.36      5.10 o 
   2   9   2        0.00        6.11      3.88 o 
   3   9   2        6.75        5.82      5.17 o 
   4   9   2       27.33       38.16      6.25 o 
   5   9   2       19.33       18.68      5.39 o 
  -4  10   2        0.01       -1.51      4.02 o 
  -3  10   2        5.64        7.19      4.17 o 
  -2  10   2       36.24       48.43      7.04 o 
  -1  10   2       21.35       23.86      5.61 o 
   0  10   2       12.89       13.80      4.38 o 
   1  10   2        0.02       -3.45      3.45 o 
   2  10   2        0.53        2.08      3.59 o 
   3  10   2        1.69        0.00      4.38 o 
   4  10   2       13.72        8.70      6.04 o 
  -2  11   2       14.78       20.12      5.46 o 
  -1  11   2        4.28        9.05      5.53 o 
   0  11   2        0.59        1.51      4.96 o 
   1  11   2        0.78       -3.81      4.96 o 
   2  11   2        0.75        3.16      2.52 o 
  -9   0   3        0.23        4.74      4.74 o 
  -7   0   3        4.21       10.64      3.95 o 
  -5   0   3        0.22        1.15      2.95 o 
  -3   0   3      980.74     1022.95     15.45 o 
  -1   0   3     5281.03     4461.89     95.36 o 
   1   0   3      683.06      615.93      9.70 o 
   3   0   3       63.88       63.31      4.60 o 
   5   0   3        4.85        6.75      3.23 o 
   7   0   3        4.04        5.61      3.59 o 
  -8   1   3        0.39        5.39      4.46 o 
  -7   1   3        3.33       10.20      3.66 o 
  -6   1   3       23.56       23.36      4.46 o 
  -5   1   3      155.47      153.64      7.98 o 
  -4   1   3      132.91      140.42      7.04 o 
  -3   1   3      496.50      540.61     11.43 o 
  -2   1   3      246.71      264.09      6.90 o 
  -1   1   3      198.09      195.82      5.17 o 
   0   1   3      624.51      518.27      7.98 o 
   1   1   3     1862.08     1782.81     16.60 o 
   2   1   3       22.41       23.57      2.95 o 
   3   1   3       45.43       44.70      4.17 o 
   4   1   3        2.96        4.46      2.08 o 
   5   1   3        5.07        5.17      2.95 o 
   6   1   3        4.66        4.74      3.52 o 
   7   1   3        1.26       -4.38      4.38 o 
   8   1   3        0.16        2.23      4.31 o 
  -8   2   3       36.63       33.06      6.97 o 
  -7   2   3       17.09       20.84      4.74 o 
  -6   2   3      126.43      109.73      8.70 o 
  -5   2   3       48.50       53.61      5.17 o 
  -4   2   3        1.58        3.16      2.16 o 
  -3   2   3       49.80       41.68      3.59 o 
  -2   2   3      252.31      253.67      7.26 o 
  -1   2   3      283.17      270.13      6.75 o 
   0   2   3      483.91      462.64      8.55 o 
   1   2   3       31.62       29.82      2.66 o 
   2   2   3       44.96       42.18      3.81 o 
   3   2   3      147.51      142.57      6.97 o 
   4   2   3       18.55       19.83      3.09 o 
   5   2   3        0.96        0.86      2.73 o 
   6   2   3        1.37        3.74      3.74 o 
   7   2   3        0.03       -3.23      3.59 o 
   8   2   3        1.49        2.30      5.10 o 
  -8   3   3       11.56       12.79      5.53 o 
  -7   3   3        3.74        1.80      4.31 o 
  -6   3   3       19.21       17.17      4.74 o 
  -5   3   3        1.50        1.22      3.02 o 
  -4   3   3      321.33      314.25     10.92 o 
  -3   3   3       10.30        7.04      2.23 o 
  -2   3   3      108.50      117.64      5.61 o 
  -1   3   3       28.11       24.07      2.59 o 
   0   3   3       50.43       45.06      3.38 o 
   1   3   3       19.00       16.74      2.37 o 
   2   3   3      452.76      415.58     11.28 o 
   3   3   3       18.53       18.11      3.59 o 
   4   3   3       23.24       20.55      3.81 o 
   5   3   3        8.38        9.34      3.66 o 
   6   3   3        2.19        3.38      3.88 o 
   7   3   3        0.07        0.65      3.31 o 
   8   3   3        0.15        4.67      3.81 o 
  -8   4   3        8.53       10.42      5.25 o 
  -7   4   3        0.11       -4.31      4.31 o 
  -6   4   3        1.84       -1.08      3.16 o 
  -5   4   3        0.60        3.16      2.95 o 
  -4   4   3       11.61        8.77      2.95 o 
  -3   4   3        0.17        1.29      1.87 o 
  -2   4   3      111.14      110.81      5.89 o 
  -1   4   3       61.76       57.99      4.17 o 
   0   4   3       31.02       30.47      3.16 o 
   1   4   3      357.43      352.84     10.35 o 
   2   4   3       55.73       54.83      4.74 o 
   3   4   3       86.44       86.95      6.61 o 
   4   4   3        1.57        3.81      2.66 o 
   5   4   3        1.44        5.03      2.95 o 
   6   4   3        0.04        1.22      3.38 o 
   7   4   3        0.26       -4.17      4.17 o 
  -8   5   3       14.77       13.29      5.03 o 
  -7   5   3        7.75        6.04      4.53 o 
  -6   5   3       49.65       57.27      6.54 o 
  -5   5   3       17.40       14.88      4.89 o 
  -4   5   3       69.84       67.55      6.54 o 
  -3   5   3       26.03       31.62      4.17 o 
  -2   5   3      222.03      209.69      9.05 o 
  -1   5   3       67.12       75.17      5.25 o 
   0   5   3      385.10      383.88     11.35 o 
   1   5   3        0.00       -0.65      2.01 o 
   2   5   3       42.89       32.91      4.53 o 
   3   5   3       30.86       31.83      4.53 o 
   4   5   3        5.69       10.78      3.38 o 
   5   5   3        4.95        7.62      3.59 o 
   6   5   3        5.29        1.29      5.25 o 
   7   5   3        0.04       -5.53      5.53 o 
  -7   6   3        2.47        2.16      4.81 o 
  -6   6   3        0.65       -5.03      5.03 o 
  -5   6   3        0.11       -4.38      4.38 o 
  -4   6   3       14.96       15.88      4.31 o 
  -3   6   3        4.61       10.71      3.16 o 
  -2   6   3        0.96        0.79      1.72 o 
  -1   6   3        0.59        0.00      2.23 o 
   0   6   3        0.11        3.66      1.94 o 
   1   6   3        0.12       -2.66      2.66 o 
   2   6   3       23.88       23.86      3.88 o 
   3   6   3        4.75        3.23      3.02 o 
   4   6   3       10.83       13.01      4.96 o 
   5   6   3        5.83        7.11      4.60 o 
   6   6   3        8.18       10.28      4.24 o 
   7   6   3        3.79       -3.16      4.46 o 
  -7   7   3        2.10       -3.88      4.74 o 
  -6   7   3        8.79        4.10      5.03 o 
  -5   7   3        0.86        0.57      4.24 o 
  -4   7   3       65.95       77.47      6.97 o 
  -3   7   3       30.74       31.40      4.89 o 
  -2   7   3      225.90      236.07     11.43 o 
  -1   7   3      108.73      101.32      7.69 o 
   0   7   3       60.15       61.73      6.25 o 
   1   7   3       53.30       42.25      5.68 o 
   2   7   3        0.07       -1.44      2.16 o 
   3   7   3       16.17       14.01      3.95 o 
   4   7   3       15.40       16.82      5.10 o 
   5   7   3       10.39       12.43      3.95 o 
   6   7   3       13.50        5.89      5.53 o 
  -6   8   3        4.62        3.74      4.81 o 
  -5   8   3        1.01        0.00      4.02 o 
  -4   8   3       11.26        9.13      5.10 o 
  -3   8   3       10.86        8.41      3.52 o 
  -2   8   3       11.64       14.23      3.74 o 
  -1   8   3        0.92       -3.52      3.66 o 
   0   8   3      171.59      165.78     10.56 o 
   1   8   3       11.38       20.70      3.95 o 
   2   8   3       27.73       30.54      5.53 o 
   3   8   3        0.32        0.00      4.10 o 
   4   8   3        5.34        4.53      5.03 o 
   5   8   3        0.62        0.72      3.59 o 
  -5   9   3        2.24        4.46      3.66 o 
  -4   9   3        1.25        3.45      4.02 o 
  -3   9   3        7.68        2.52      4.31 o 
  -2   9   3        0.18        4.81      2.73 o 
  -1   9   3       10.93       15.23      4.38 o 
   0   9   3       66.75       66.98      7.47 o 
   1   9   3       44.80       47.57      6.75 o 
   2   9   3      223.99      209.76     13.80 o 
   3   9   3       28.88       31.26      6.90 o 
   4   9   3       69.78       65.03      8.48 o 
   5   9   3        4.56       15.88      4.46 o 
  -4  10   3        6.90       10.78      4.74 o 
  -3  10   3       10.43       14.44      4.46 o 
  -2  10   3       19.10       28.24      6.04 o 
  -1  10   3        7.12        2.01      5.10 o 
   0  10   3       24.43       21.34      6.18 o 
   1  10   3        0.44       -0.65      4.02 o 
   2  10   3        0.68       -2.80      4.38 o 
   3  10   3        3.06       -4.46      5.53 o 
  -2  11   3        5.10       -3.16      5.53 o 
  -1  11   3        3.89        3.81      5.25 o 
   0  11   3        3.30        3.02      4.81 o 
   1  11   3        1.74        2.30      3.52 o 
  -8   0   4       22.14       19.55      5.68 o 
  -6   0   4       44.54       41.18      5.46 o 
  -4   0   4      113.17      114.33      6.32 o 
  -2   0   4       16.70       17.89      2.16 o 
   0   0   4     1334.42     1202.68     13.29 o 
   2   0   4      105.76       94.64      5.17 o 
   4   0   4      407.82      424.92     13.94 o 
   6   0   4       81.11       82.43      8.77 o 
   8   0   4        1.32        3.09      4.46 o 
  -8   1   4        0.26        7.47      3.66 o 
  -7   1   4        0.56        1.15      3.23 o 
  -6   1   4        8.85       12.72      2.95 o 
  -5   1   4        2.67        2.73      2.37 o 
  -4   1   4      195.44      202.58      8.70 o 
  -3   1   4      146.32      171.82      6.75 o 
  -2   1   4     1529.70     1571.25     17.68 o 
  -1   1   4      642.86      659.04     10.35 o 
   0   1   4      875.52      787.67     11.14 o 
   1   1   4      142.85      141.78      5.39 o 
   2   1   4      301.31      299.59      9.20 o 
   3   1   4        4.35        4.74      2.23 o 
   4   1   4       16.42       18.47      3.31 o 
   5   1   4        2.00        2.73      3.16 o 
   6   1   4       34.02       35.00      6.40 o 
   7   1   4        0.29        0.00      4.24 o 
   8   1   4        6.38        0.79      5.75 o 
  -8   2   4        0.22        6.90      3.66 o 
  -7   2   4        3.57        3.52      4.02 o 
  -6   2   4        2.23        2.95      2.95 o 
  -5   2   4        0.20        2.80      2.01 o 
  -4   2   4        7.65       12.43      2.44 o 
  -3   2   4       32.23       33.70      3.52 o 
  -2   2   4      417.72      500.52     10.64 o 
  -1   2   4       44.36       51.38      3.23 o 
   0   2   4     1302.14     1219.20     15.23 o 
   1   2   4      374.72      377.20      9.20 o 
   2   2   4       87.65       84.51      5.10 o 
   3   2   4        3.80        0.00      1.87 o 
   4   2   4       21.51       27.67      3.52 o 
   5   2   4        7.44       11.21      2.80 o 
   6   2   4        1.22        2.23      2.95 o 
   7   2   4        0.38        4.02      4.02 o 
   8   2   4        8.28        2.37      6.83 o 
  -8   3   4        0.16       -2.16      4.81 o 
  -7   3   4        5.85        7.90      4.46 o 
  -6   3   4        9.73        3.59      4.17 o 
  -5   3   4        0.67        4.67      2.30 o 
  -4   3   4       13.50       12.72      3.16 o 
  -3   3   4      116.42      117.13      6.18 o 
  -2   3   4       21.22       25.44      3.09 o 
  -1   3   4      419.27      406.38      9.85 o 
   0   3   4     1991.46     1931.06     21.34 o 
   1   3   4       17.80       19.33      2.44 o 
   2   3   4      885.97      877.79     16.89 o 
   3   3   4       29.64       38.45      4.24 o 
   4   3   4        6.26        4.53      2.23 o 
   5   3   4        2.37        3.45      2.73 o 
   6   3   4        1.88        1.15      3.31 o 
   7   3   4        4.29       -1.37      4.38 o 
  -8   4   4       29.21       26.01      7.26 o 
  -7   4   4       30.15       26.09      6.75 o 
  -6   4   4        1.05       -1.65      3.09 o 
  -5   4   4        7.05        7.33      3.88 o 
  -4   4   4        1.31        3.52      2.80 o 
  -3   4   4       12.82       12.36      3.09 o 
  -2   4   4      367.50      386.90     11.21 o 
  -1   4   4      159.73      157.23      6.97 o 
   0   4   4       48.34       46.35      4.17 o 
   1   4   4      138.51      127.91      7.04 o 
   2   4   4      643.64      599.83     15.23 o 
   3   4   4        6.80        2.66      2.80 o 
   4   4   4      213.24      214.44     10.56 o 
   5   4   4       13.07       17.32      3.95 o 
   6   4   4        1.79        1.22      2.73 o 
   7   4   4        0.03        3.59      4.24 o 
  -8   5   4       31.76       38.37      7.69 o 
  -7   5   4       30.33       18.25      6.54 o 
  -6   5   4       87.12       98.02      9.13 o 
  -5   5   4       74.94       71.93      7.40 o 
  -4   5   4        4.36        9.63      2.95 o 
  -3   5   4       22.81       21.41      3.66 o 
  -2   5   4       19.71       20.70      3.59 o 
  -1   5   4       43.33       42.40      4.60 o 
   0   5   4      401.46      391.29     12.14 o 
   1   5   4      166.67      150.12      7.90 o 
   2   5   4       79.87       90.76      6.54 o 
   3   5   4       73.22       76.32      6.40 o 
   4   5   4       97.44       94.71      8.19 o 
   5   5   4        1.41        5.68      2.66 o 
   6   5   4       44.34       48.58      7.40 o 
   7   5   4        0.53        0.79      4.24 o 
  -7   6   4        3.95        6.54      4.53 o 
  -6   6   4      197.74      218.39     13.73 o 
  -5   6   4       91.15       88.68      8.55 o 
  -4   6   4      465.87      468.61     16.38 o 
  -3   6   4      156.12      158.24      9.34 o 
  -2   6   4       14.20       14.88      3.02 o 
  -1   6   4       38.50       36.79      4.38 o 
   0   6   4       13.20       11.43      3.74 o 
   1   6   4       16.27       12.29      2.95 o 
   2   6   4       81.12       78.62      7.11 o 
   3   6   4       21.52       26.23      4.53 o 
   4   6   4        8.29        7.04      4.24 o 
   5   6   4        7.99       11.71      4.53 o 
   6   6   4       11.83       13.37      5.75 o 
  -7   7   4        4.19        2.37      4.02 o 
  -6   7   4        0.37        2.08      2.66 o 
  -5   7   4        0.00       -4.81      4.81 o 
  -4   7   4      194.82      213.29     12.58 o 
  -3   7   4       53.14       60.58      6.83 o 
  -2   7   4      619.39      607.09     18.61 o 
  -1   7   4       80.68       77.61      6.75 o 
   0   7   4       80.33       67.05      6.47 o 
   1   7   4       17.93        9.27      3.23 o 
   2   7   4        0.45        5.39      2.01 o 
   3   7   4        2.67       -4.31      4.31 o 
   4   7   4        1.44        3.02      3.23 o 
   5   7   4        0.22       -0.65      4.31 o 
   6   7   4        0.04       -3.02      3.38 o 
  -6   8   4        1.05        2.30      3.45 o 
  -5   8   4        3.52        4.10      3.31 o 
  -4   8   4        0.49       -1.87      2.80 o 
  -3   8   4        2.88        4.53      3.81 o 
  -2   8   4      172.27      160.11     10.99 o 
  -1   8   4       14.95       11.93      5.25 o 
   0   8   4      541.35      557.14     19.04 o 
   1   8   4       68.79       65.54      8.12 o 
   2   8   4      164.56      175.99     11.71 o 
   3   8   4       40.80       54.04      6.47 o 
   4   8   4        4.06        3.31      3.95 o 
   5   8   4        3.69       -0.72      4.02 o 
  -5   9   4        0.04       -3.81      4.17 o 
  -4   9   4        0.03       -1.37      3.66 o 
  -3   9   4        3.26        0.65      3.59 o 
  -2   9   4       10.23        3.66      4.74 o 
  -1   9   4       26.44       19.76      5.39 o 
   0   9   4       14.08       14.95      4.17 o 
   1   9   4        3.37        1.22      3.09 o 
   2   9   4      154.77      180.95     12.14 o 
   3   9   4       18.61       17.75      6.54 o 
   4   9   4       67.16       89.04      9.77 o 
  -4  10   4        5.81        1.58      4.81 o 
  -3  10   4        4.16        5.82      4.10 o 
  -2  10   4       12.69       11.86      5.10 o 
  -1  10   4        0.47       -0.65      4.02 o 
   0  10   4        0.42        2.73      2.73 o 
   1  10   4       19.02       27.09      5.53 o 
   2  10   4        3.29        4.31      4.67 o 
   3  10   4        7.77        0.00      5.32 o 
  -2  11   4        0.03        1.58      3.52 o 
  -1  11   4        5.33       12.43      4.10 o 
   0  11   4        3.58        2.30      4.81 o 
   1  11   4        4.43        0.00      4.74 o 
  -7   0   5       41.80       34.35      5.46 o 
  -5   0   5      186.40      185.04      9.34 o 
  -3   0   5       12.28       10.28      2.08 o 
  -1   0   5       79.68       65.25      3.74 o 
   1   0   5        1.77        3.31      1.72 o 
   3   0   5       18.18       21.27      3.66 o 
   5   0   5       13.84       14.23      3.88 o 
   7   0   5        0.03       -4.31      4.31 o 
  -8   1   5       20.20       21.92      4.24 o 
  -7   1   5        4.51        2.87      3.95 o 
  -6   1   5      101.94       96.37      8.34 o 
  -5   1   5       39.72       39.38      4.96 o 
  -4   1   5       86.32       86.09      5.75 o 
  -3   1   5      213.72      206.03      7.76 o 
  -2   1   5        0.00       -0.43      1.37 o 
  -1   1   5      148.07      171.25      5.89 o 
   0   1   5      378.96      384.68      8.91 o 
   1   1   5       78.24       87.74      4.67 o 
   2   1   5      333.68      335.95     10.42 o 
   3   1   5       46.48       50.16      5.25 o 
   4   1   5       43.95       51.52      5.32 o 
   5   1   5        1.43        2.37      2.30 o 
   6   1   5       30.50       29.32      5.75 o 
   7   1   5        1.81       -2.01      4.24 o 
  -8   2   5        0.06        1.37      3.52 o 
  -7   2   5        1.70       -3.23      3.23 o 
  -6   2   5       27.58       30.25      4.24 o 
  -5   2   5        1.88       -1.65      2.73 o 
  -4   2   5      408.73      417.37     12.79 o 
  -3   2   5      104.93      107.00      6.18 o 
  -2   2   5      133.44      142.93      6.32 o 
  -1   2   5       65.98       75.24      4.10 o 
   0   2   5      222.49      213.29      7.11 o 
   1   2   5       11.79       11.35      2.08 o 
   2   2   5        0.24       -1.15      2.01 o 
   3   2   5       16.32       16.67      2.95 o 
   4   2   5        0.30        3.31      2.08 o 
   5   2   5        1.10        0.00      2.95 o 
   6   2   5        0.55        2.37      4.24 o 
   7   2   5        1.18        0.00      3.81 o 
  -8   3   5        0.01       -4.96      4.96 o 
  -7   3   5        2.86       -1.22      3.88 o 
  -6   3   5        1.75        0.00      3.09 o 
  -5   3   5        3.41        3.95      2.01 o 
  -4   3   5      132.67      154.72      8.19 o 
  -3   3   5       42.76       52.75      4.38 o 
  -2   3   5     1817.49     1981.87     23.93 o 
  -1   3   5      193.70      198.27      7.76 o 
   0   3   5     1329.71     1334.40     19.19 o 
   1   3   5       73.01       75.38      5.10 o 
   2   3   5      191.12      179.51      8.70 o 
   3   3   5       23.66       26.80      3.81 o 
   4   3   5       87.27       83.36      6.83 o 
   5   3   5       12.13       12.94      3.81 o 
   6   3   5        3.06        1.80      4.10 o 
   7   3   5        0.74       -2.16      4.46 o 
  -8   4   5        4.27        0.00      6.40 o 
  -7   4   5       27.97       30.90      6.11 o 
  -6   4   5        0.19       -3.31      3.81 o 
  -5   4   5       44.79       38.23      5.75 o 
  -4   4   5        1.58       -1.22      2.30 o 
  -3   4   5       17.76       15.45      3.38 o 
  -2   4   5       55.44       50.37      4.89 o 
  -1   4   5       21.66       23.43      3.02 o 
   0   4   5      553.24      562.75     13.73 o 
   1   4   5        5.51        6.90      2.52 o 
   2   4   5      245.83      253.60     10.64 o 
   3   4   5        4.74        0.00      2.44 o 
   4   4   5       76.63       60.72      6.97 o 
   5   4   5        4.87        4.96      4.17 o 
   6   4   5       36.18       37.94      6.68 o 
   7   4   5        5.04       12.72      4.46 o 
  -8   5   5       34.86       37.87      8.62 o 
  -7   5   5       12.66        5.46      5.10 o 
  -6   5   5       31.96       43.26      6.83 o 
  -5   5   5       62.97       66.33      6.83 o 
  -4   5   5        4.72        6.75      2.80 o 
  -3   5   5      109.62      110.31      7.26 o 
  -2   5   5      101.47      100.46      6.47 o 
  -1   5   5       23.07       32.70      3.95 o 
   0   5   5      119.86      108.37      6.83 o 
   1   5   5       15.88       15.95      3.02 o 
   2   5   5      113.48      114.91      7.47 o 
   3   5   5        1.38       -1.37      2.59 o 
   4   5   5       52.07       48.72      6.90 o 
   5   5   5        4.25        1.22      3.95 o 
   6   5   5       10.25        7.47      5.53 o 
   7   5   5        0.37        2.37      5.32 o 
  -7   6   5        0.89        2.95      4.60 o 
  -6   6   5      110.00      119.36     10.06 o 
  -5   6   5       28.55       31.62      6.83 o 
  -4   6   5      212.46      198.19     11.21 o 
  -3   6   5      166.05      159.82      9.56 o 
  -2   6   5        2.65        6.32      2.44 o 
  -1   6   5      265.35      264.09     10.85 o 
   0   6   5      108.63      124.18      7.62 o 
   1   6   5       80.35       74.16      7.19 o 
   2   6   5       49.77       56.12      5.82 o 
   3   6   5        4.84        1.01      3.95 o 
   4   6   5       28.04       22.56      4.89 o 
   5   6   5        3.21       -0.65      4.38 o 
   6   6   5       26.74       19.76      6.83 o 
  -7   7   5        0.07        3.16      4.17 o 
  -6   7   5        4.13        5.61      3.59 o 
  -5   7   5        1.71       -0.65      4.81 o 
  -4   7   5      139.73      126.98     10.78 o 
  -3   7   5        1.41        3.09      3.09 o 
  -2   7   5      344.71      352.70     14.73 o 
  -1   7   5       36.59       40.53      5.53 o 
   0   7   5       27.32       27.95      5.10 o 
   1   7   5       49.89       52.10      6.25 o 
   2   7   5       18.56       16.46      4.24 o 
   3   7   5       15.14        8.41      4.89 o 
   4   7   5        2.58        4.38      3.45 o 
   5   7   5        4.88        5.61      3.59 o 
   6   7   5        3.70       -5.39      5.39 o 
  -6   8   5        1.32        0.79      4.67 o 
  -5   8   5        3.17        2.73      4.02 o 
  -4   8   5        5.20       -0.65      4.60 o 
  -3   8   5        0.53       -2.95      4.53 o 
  -2   8   5      173.94      172.97     11.21 o 
  -1   8   5        8.22       10.20      3.74 o 
   0   8   5      319.29      343.00     15.59 o 
   1   8   5       17.86       28.17      4.60 o 
   2   8   5       32.33       42.04      6.54 o 
   3   8   5        9.04        8.19      4.38 o 
   4   8   5        0.04       -3.45      4.17 o 
   5   8   5        3.74        7.62      4.46 o 
  -5   9   5        1.55        6.11      3.88 o 
  -4   9   5        0.05        0.72      2.52 o 
  -3   9   5        1.30        0.00      4.24 o 
  -2   9   5        0.60       -1.22      3.31 o 
  -1   9   5        0.47        2.44      2.44 o 
   0   9   5       43.00       37.51      6.40 o 
   1   9   5        1.80        1.87      3.95 o 
   2   9   5       67.17       83.14      8.55 o 
   3   9   5        1.66        7.76      4.17 o 
   4   9   5        2.95        9.20      4.17 o 
  -4  10   5        1.26        2.37      4.10 o 
  -3  10   5        2.20       -2.23      4.24 o 
  -2  10   5        3.09        7.11      3.38 o 
  -1  10   5        0.21       -1.44      3.74 o 
   0  10   5        4.58       11.21      3.74 o 
   1  10   5        0.00       -1.44      3.81 o 
   2  10   5       29.12       40.89      6.40 o 
   3  10   5        0.19       -0.79      5.39 o 
  -1  11   5        0.28        0.79      3.45 o 
   0  11   5        0.74       -2.37      3.59 o 
  -8   0   6      119.87       93.78      9.49 o 
  -6   0   6      144.17      167.87      9.70 o 
  -4   0   6       34.25       35.64      4.10 o 
  -2   0   6       88.05       87.89      4.81 o 
   0   0   6      697.15      678.80     12.72 o 
   2   0   6     1742.40     1827.87     24.07 o 
   4   0   6      586.49      602.27     17.97 o 
   6   0   6       30.47       30.68      4.53 o 
  -8   1   6        2.19        4.17      4.17 o 
  -7   1   6        2.46        4.74      3.66 o 
  -6   1   6      103.32       89.68      8.48 o 
  -5   1   6        1.44        1.22      3.16 o 
  -4   1   6      162.24      180.23      8.41 o 
  -3   1   6        6.63        7.19      2.59 o 
  -2   1   6      104.00      112.97      5.68 o 
  -1   1   6       30.07       38.37      3.31 o 
   0   1   6     1148.54     1142.81     16.74 o 
   1   1   6      193.13      198.63      8.05 o 
   2   1   6      359.46      364.12     11.07 o 
   3   1   6       58.96       52.32      5.32 o 
   4   1   6       22.38       24.36      5.17 o 
   5   1   6        5.49        6.11      3.74 o 
   6   1   6       24.30       27.24      5.82 o 
   7   1   6        0.08        0.72      4.31 o 
  -8   2   6        0.26        2.16      4.02 o 
  -7   2   6        0.25        3.59      2.95 o 
  -6   2   6       16.71       15.81      3.59 o 
  -5   2   6        2.85        3.02      3.02 o 
  -4   2   6      734.42      809.45     17.68 o 
  -3   2   6        0.08        2.73      1.94 o 
  -2   2   6     2542.78     2649.11     27.45 o 
  -1   2   6       44.05       46.64      3.81 o 
   0   2   6      506.45      525.09     12.07 o 
   1   2   6        0.21       -0.57      1.29 o 
   2   2   6       15.83       15.74      2.80 o 
   3   2   6       55.91       58.35      5.39 o 
   4   2   6        0.03       -2.80      2.80 o 
   5   2   6       17.84       14.66      4.02 o 
   6   2   6       17.69       19.83      4.60 o 
   7   2   6        6.39        6.54      4.89 o 
  -8   3   6        1.67        0.72      3.66 o 
  -7   3   6        0.66       -2.52      4.67 o 
  -6   3   6       29.35       23.93      4.60 o 
  -5   3   6        0.06        5.46      1.94 o 
  -4   3   6      170.33      164.42      8.48 o 
  -3   3   6       14.51       15.38      3.02 o 
  -2   3   6      163.31      196.90      8.19 o 
  -1   3   6        1.26        0.00      1.65 o 
   0   3   6      564.16      525.16     12.86 o 
   1   3   6       36.98       35.36      3.45 o 
   2   3   6       12.63        8.19      2.52 o 
   3   3   6       12.86        7.55      3.23 o 
   4   3   6       46.44       44.77      5.46 o 
   5   3   6        1.04        0.00      3.31 o 
   6   3   6        1.78        2.59      4.38 o 
   7   3   6        2.52       -2.23      4.67 o 
  -8   4   6        2.46        4.53      4.53 o 
  -7   4   6        1.61        0.00      4.24 o 
  -6   4   6      108.57       98.23      8.62 o 
  -5   4   6        5.27        2.95      3.16 o 
  -4   4   6        6.37        4.67      3.23 o 
  -3   4   6       13.61       17.46      3.16 o 
  -2   4   6       30.68       27.95      3.66 o 
  -1   4   6       14.04       11.14      2.59 o 
   0   4   6      506.04      551.68     14.37 o 
   1   4   6        3.28       -1.72      2.08 o 
   2   4   6      377.67      332.22     13.15 o 
   3   4   6        1.49        3.88      2.01 o 
   4   4   6       14.92       11.50      4.74 o 
   5   4   6        3.27       -0.57      4.89 o 
   6   4   6       39.76       34.35      7.11 o 
   7   4   6        2.50        7.76      4.96 o 
  -7   5   6        6.59       12.50      3.81 o 
  -6   5   6       15.30       10.28      4.38 o 
  -5   5   6        2.47        8.48      3.09 o 
  -4   5   6       42.25       45.70      5.89 o 
  -3   5   6        2.16        3.38      2.59 o 
  -2   5   6       37.38       37.73      4.46 o 
  -1   5   6        1.89       -0.36      2.16 o 
   0   5   6       81.96       76.96      6.18 o 
   1   5   6        6.27        6.25      2.08 o 
   2   5   6      289.83      278.32     12.00 o 
   3   5   6       24.10       25.30      4.02 o 
   4   5   6      245.24      265.03     14.01 o 
   5   5   6       11.63       11.79      4.38 o 
   6   5   6       12.74        7.11      5.68 o 
  -7   6   6        0.08       -5.96      5.96 o 
  -6   6   6       41.61       36.65      5.82 o 
  -5   6   6        0.40       -4.17      4.17 o 
  -4   6   6       10.45       17.10      3.45 o 
  -3   6   6        5.21        9.92      3.52 o 
  -2   6   6      206.40      201.07      9.99 o 
  -1   6   6       10.16       15.74      3.31 o 
   0   6   6        4.74       -0.43      3.45 o 
   1   6   6        0.00        0.43      2.73 o 
   2   6   6       59.69       56.05      6.47 o 
   3   6   6        0.00       -2.66      3.23 o 
   4   6   6        8.51        4.17      4.38 o 
   5   6   6        0.00       -0.65      4.31 o 
   6   6   6       11.47       16.03      5.46 o 
  -6   7   6       25.26       34.21      6.54 o 
  -5   7   6        0.45        4.46      3.52 o 
  -4   7   6      108.34      115.63      9.56 o 
  -3   7   6        4.16        9.05      3.38 o 
  -2   7   6        0.87        5.03      2.95 o 
  -1   7   6       10.68       16.10      4.38 o 
   0   7   6      157.67      158.10      9.56 o 
   1   7   6        2.42        2.01      3.45 o 
   2   7   6       19.84       11.86      5.10 o 
   3   7   6        3.06        3.52      4.31 o 
   4   7   6        0.00       -1.29      4.38 o 
   5   7   6        4.62        2.16      4.89 o 
  -6   8   6        1.35        3.88      4.60 o 
  -5   8   6        4.79        4.24      4.53 o 
  -4   8   6        7.14        5.17      3.31 o 
  -3   8   6        1.76        5.39      3.74 o 
  -2   8   6       64.36       54.33      6.54 o 
  -1   8   6        0.39       -2.80      3.66 o 
   0   8   6        4.23        6.18      2.66 o 
   1   8   6        5.97        6.90      4.02 o 
   2   8   6       25.16       33.49      5.61 o 
   3   8   6        8.72        7.90      4.81 o 
   4   8   6       12.17       20.84      5.25 o 
   5   8   6        0.39       -0.79      4.67 o 
  -5   9   6        0.21       -3.88      4.74 o 
  -4   9   6        3.12        5.75      4.81 o 
  -3   9   6        0.05        1.37      3.02 o 
  -2   9   6        0.09       -2.59      3.66 o 
  -1   9   6        9.81       21.56      4.60 o 
   0   9   6       15.07       12.72      5.25 o 
   1   9   6        9.67        8.48      5.32 o 
   2   9   6       11.98        3.45      5.53 o 
   3   9   6        0.05        8.77      3.09 o 
   4   9   6        0.00       -3.95      3.95 o 
  -3  10   6       19.78       22.06      5.53 o 
  -2  10   6        0.18       -4.96      4.96 o 
  -1  10   6       16.88       21.56      4.96 o 
   0  10   6        2.26        1.44      2.66 o 
   1  10   6        0.50       -3.66      4.10 o 
   2  10   6        0.28        4.60      3.23 o 
  -7   0   7        3.63        6.61      3.23 o 
  -5   0   7       17.56       14.59      4.02 o 
  -3   0   7       16.23       15.16      2.95 o 
  -1   0   7        1.31        0.29      1.44 o 
   1   0   7      307.94      313.03     10.35 o 
   3   0   7      210.41      215.44     10.49 o 
   5   0   7        5.40        9.20      3.95 o 
   7   0   7        0.90        2.23      3.88 o 
  -8   1   7       35.84       29.03      5.68 o 
  -7   1   7       10.32       12.65      4.31 o 
  -6   1   7       81.19       68.77      7.33 o 
  -5   1   7        0.15        3.02      2.66 o 
  -4   1   7       35.43       28.39      4.31 o 
  -3   1   7       43.37       50.52      4.31 o 
  -2   1   7       91.77       96.51      5.39 o 
  -1   1   7      333.92      361.18     10.06 o 
   0   1   7      555.44      574.61     13.08 o 
   1   1   7       87.37       94.64      5.89 o 
   2   1   7      163.62      173.40      8.41 o 
   3   1   7       30.07       36.00      4.24 o 
   4   1   7       23.77       24.94      4.53 o 
   5   1   7       31.75       28.89      5.32 o 
   6   1   7       13.78       16.67      5.03 o 
   7   1   7        3.42        3.02      5.39 o 
  -8   2   7        0.02        0.00      4.67 o 
  -7   2   7        1.12        3.09      2.95 o 
  -6   2   7       13.57        8.41      4.02 o 
  -5   2   7       52.73       50.73      5.46 o 
  -4   2   7       11.24        8.84      3.38 o 
  -3   2   7      265.36      252.45      9.99 o 
  -2   2   7      271.00      297.65      9.99 o 
  -1   2   7       74.23       68.70      4.96 o 
   0   2   7      240.47      270.77      9.27 o 
   1   2   7       38.11       43.76      3.88 o 
   2   2   7        6.12        5.25      2.52 o 
   3   2   7        7.06        6.90      3.16 o 
   4   2   7        0.14        0.00      2.37 o 
   5   2   7        2.86        0.00      3.59 o 
   6   2   7        0.22        2.59      2.59 o 
   7   2   7        0.12        3.02      4.02 o 
  -8   3   7        5.33       12.65      5.10 o 
  -7   3   7        8.57       12.14      4.46 o 
  -6   3   7       44.37       56.63      7.19 o 
  -5   3   7       33.88       35.50      5.10 o 
  -4   3   7      399.64      429.59     14.16 o 
  -3   3   7        0.02        6.11      2.73 o 
  -2   3   7      612.27      696.55     15.74 o 
  -1   3   7      236.74      243.75      9.49 o 
   0   3   7       16.43       21.06      3.31 o 
   1   3   7       68.48       71.72      5.53 o 
   2   3   7        0.02        0.36      2.08 o 
   3   3   7        0.28       -2.16      2.37 o 
   4   3   7        0.09        0.00      2.73 o 
   5   3   7       13.60       12.22      4.17 o 
   6   3   7       14.11       37.87      5.82 o 
   7   3   7       25.75       21.92      7.33 o 
  -8   4   7       13.98       16.24      5.82 o 
  -7   4   7        4.09       -4.67      4.89 o 
  -6   4   7       38.54       29.68      5.82 o 
  -5   4   7        2.69        1.01      3.38 o 
  -4   4   7       53.57       60.87      6.04 o 
  -3   4   7       78.52       74.09      6.25 o 
  -2   4   7        6.14        8.41      2.66 o 
  -1   4   7        4.16        5.25      2.37 o 
   0   4   7        1.33        3.88      2.23 o 
   1   4   7       55.10       55.76      5.32 o 
   2   4   7        0.01        2.44      2.23 o 
   3   4   7       13.68       14.01      4.10 o 
   4   4   7       25.88       19.76      6.32 o 
   5   4   7       74.96       76.68      8.48 o 
   6   4   7       22.30       11.35      7.90 o 
  -7   5   7        0.68       -5.39      5.39 o 
  -6   5   7        6.59        7.47      4.02 o 
  -5   5   7       17.67       27.38      4.53 o 
  -4   5   7       23.18       25.37      4.89 o 
  -3   5   7        2.64       -3.31      3.31 o 
  -2   5   7        3.78        6.54      2.37 o 
  -1   5   7        5.31        8.34      2.08 o 
   0   5   7       26.28       24.00      4.02 o 
   1   5   7       74.19       75.24      6.68 o 
   2   5   7       95.57       85.95      7.55 o 
   3   5   7      204.02      203.94     11.71 o 
   4   5   7       71.83       80.41      8.12 o 
   5   5   7       17.09       24.22      5.39 o 
   6   5   7       14.68        5.96      6.40 o 
  -7   6   7       14.79       14.37      6.18 o 
  -6   6   7       29.94       32.27      6.40 o 
  -5   6   7       19.32       19.76      4.53 o 
  -4   6   7        8.64        5.89      4.38 o 
  -3   6   7       24.38       27.67      5.17 o 
  -2   6   7       61.41       65.03      6.47 o 
  -1   6   7      167.29      156.66      9.99 o 
   0   6   7      140.12      141.85      9.41 o 
   1   6   7      282.13      262.65     12.79 o 
   2   6   7       48.14       47.86      6.68 o 
   3   6   7       33.79       33.56      5.68 o 
   4   6   7       11.69        9.34      4.46 o 
   5   6   7        0.23       -3.52      4.24 o 
   6   6   7        1.24       -0.79      5.10 o 
  -6   7   7        0.20        9.49      3.66 o 
  -5   7   7        0.29        5.25      3.74 o 
  -4   7   7       88.62       90.90      9.05 o 
  -3   7   7       10.82       10.56      4.74 o 
  -2   7   7      190.30      225.21     12.07 o 
  -1   7   7       31.86       26.16      5.82 o 
   0   7   7       38.40       44.41      5.82 o 
   1   7   7        0.13        3.23      3.23 o 
   2   7   7       10.63        5.68      4.10 o 
   3   7   7        4.84        3.09      3.66 o 
   4   7   7        9.59       19.12      4.96 o 
   5   7   7        0.04        6.11      3.38 o 
  -6   8   7       20.87       15.09      7.04 o 
  -5   8   7       18.91       20.26      4.89 o 
  -4   8   7       81.63       94.50      9.63 o 
  -3   8   7       54.76       46.06      7.19 o 
  -2   8   7       20.99       20.84      5.39 o 
  -1   8   7       30.34       35.50      5.89 o 
   0   8   7        5.58        2.95      3.16 o 
   1   8   7       12.90       12.65      5.03 o 
   2   8   7       17.84       23.57      4.96 o 
   3   8   7        6.56       10.28      4.60 o 
   4   8   7        1.18       -4.46      4.89 o 
  -5   9   7        6.55       11.14      4.89 o 
  -4   9   7        5.62        5.89      4.53 o 
  -3   9   7        0.83        3.52      3.38 o 
  -2   9   7        0.19        3.38      2.73 o 
  -1   9   7        1.00       -4.02      4.02 o 
   0   9   7        2.44        4.60      3.31 o 
   1   9   7        4.77        2.01      3.88 o 
   2   9   7        0.69       -4.24      4.24 o 
   3   9   7        6.34        9.92      5.32 o 
  -3  10   7        1.50        0.79      4.74 o 
  -2  10   7        1.10        3.02      4.38 o 
  -1  10   7        5.58        6.68      4.96 o 
   0  10   7        4.18        4.46      4.81 o 
   1  10   7        3.03        6.90      5.10 o 
   2  10   7        0.10       -1.58      4.67 o 
  -8   0   8       12.57        7.90      4.60 o 
  -6   0   8        5.90       -4.17      4.17 o 
  -4   0   8       26.81       27.74      3.66 o 
  -2   0   8        1.69        2.16      1.58 o 
   0   0   8        1.71        2.73      1.72 o 
   2   0   8       28.96       29.75      4.38 o 
   4   0   8       11.28       17.82      3.66 o 
   6   0   8        0.79        2.01      4.53 o 
  -8   1   8        6.20        9.41      4.74 o 
  -7   1   8        0.49       -1.22      3.95 o 
  -6   1   8        7.25        5.89      3.16 o 
  -5   1   8        2.11        1.80      1.44 o 
  -4   1   8       47.79       55.05      5.25 o 
  -3   1   8        2.56        2.80      2.44 o 
  -2   1   8      174.13      173.91      8.05 o 
  -1   1   8       69.17       69.35      5.25 o 
   0   1   8       68.03       79.55      5.32 o 
   1   1   8       73.22       75.45      5.61 o 
   2   1   8        8.51        8.55      3.16 o 
   3   1   8        8.67        2.16      3.59 o 
   4   1   8        6.18       -4.02      4.38 o 
   5   1   8        0.34       -4.02      4.02 o 
   6   1   8        3.14        2.01      3.88 o 
   7   1   8        0.03       -3.16      5.25 o 
  -8   2   8        0.17        0.00      4.02 o 
  -7   2   8        0.61        1.29      4.24 o 
  -6   2   8       31.59       33.99      5.89 o 
  -5   2   8        1.69       -0.50      3.23 o 
  -4   2   8      116.69      131.15      7.98 o 
  -3   2   8       73.67       68.34      5.82 o 
  -2   2   8        0.01        0.00      2.30 o 
  -1   2   8      112.47      114.33      6.68 o 
   0   2   8       36.55       31.98      3.59 o 
   1   2   8        2.56        1.72      1.65 o 
   2   2   8        0.01        0.36      2.37 o 
   3   2   8        3.27        5.32      2.66 o 
   4   2   8        1.26        0.00      3.31 o 
   5   2   8        2.41        7.19      3.31 o 
   6   2   8        0.02       -2.73      4.24 o 
  -8   3   8        2.27        8.34      4.46 o 
  -7   3   8        1.39        5.89      3.02 o 
  -6   3   8       40.31       36.00      6.75 o 
  -5   3   8       12.10       13.44      3.74 o 
  -4   3   8        7.93        8.70      3.23 o 
  -3   3   8        5.52       11.28      2.87 o 
  -2   3   8       16.69       19.76      3.45 o 
  -1   3   8       38.84       29.03      4.17 o 
   0   3   8       53.66       52.96      5.10 o 
   1   3   8       80.63       71.07      6.04 o 
   2   3   8       42.20       43.91      5.03 o 
   3   3   8       23.82       25.30      4.31 o 
   4   3   8       17.04       17.17      3.02 o 
   5   3   8       19.32       16.10      5.10 o 
   6   3   8       30.79       44.27      6.40 o 
  -8   4   8       17.59       18.18      5.75 o 
  -7   4   8        1.97       -4.96      4.96 o 
  -6   4   8       15.58        7.83      4.96 o 
  -5   4   8        0.18        0.50      2.30 o 
  -4   4   8       15.80       17.89      3.88 o 
  -3   4   8       29.34       34.42      4.81 o 
  -2   4   8        4.23        1.58      2.66 o 
  -1   4   8       57.57       52.82      5.17 o 
   0   4   8       48.90       48.08      4.96 o 
   1   4   8       63.23       66.83      5.89 o 
   2   4   8       99.86      102.33      7.69 o 
   3   4   8       59.93       45.70      6.75 o 
   4   4   8      138.44      139.56     11.35 o 
   5   4   8       27.24       28.60      5.82 o 
   6   4   8        8.54        3.74      6.04 o 
  -7   5   8        3.45        3.66      5.03 o 
  -6   5   8        6.19        3.23      4.67 o 
  -5   5   8        9.03        9.13      4.53 o 
  -4   5   8        3.27        3.09      2.52 o 
  -3   5   8        5.28        8.41      2.80 o 
  -2   5   8        9.37       10.56      4.31 o 
  -1   5   8       45.94       50.09      5.10 o 
   0   5   8      153.70      153.78      9.20 o 
   1   5   8      145.69      131.36      9.34 o 
   2   5   8      348.58      376.27     14.66 o 
   3   5   8       51.46       57.13      7.69 o 
   4   5   8       24.11       29.89      5.61 o 
   5   5   8        0.30        2.73      3.66 o 
   6   5   8        0.00       -5.82      5.82 o 
  -7   6   8        0.02       -4.89      4.89 o 
  -6   6   8        4.42        3.45      3.74 o 
  -5   6   8        0.06        1.22      3.16 o 
  -4   6   8        1.87       -2.80      3.45 o 
  -3   6   8       47.32       48.43      6.68 o 
  -2   6   8      184.85      193.38     10.71 o 
  -1   6   8      256.05      265.96     12.50 o 
   0   6   8      553.60      523.87     17.61 o 
   1   6   8      101.92       90.26      8.12 o 
   2   6   8      107.35      103.77      8.70 o 
   3   6   8        0.19       -1.22      4.02 o 
   4   6   8        1.38        0.65      2.37 o 
   5   6   8        0.06       -1.51      3.45 o 
  -6   7   8        1.93        3.02      4.38 o 
  -5   7   8       32.52       21.70      6.32 o 
  -4   7   8       68.20       78.40      8.77 o 
  -3   7   8      106.43      108.51      9.99 o 
  -2   7   8      225.20      234.27     13.22 o 
  -1   7   8       15.42       20.62      4.89 o 
   0   7   8       43.15       36.15      5.39 o 
   1   7   8       23.18       30.04      5.39 o 
   2   7   8        6.33        9.63      3.16 o 
   3   7   8        8.15       17.61      4.10 o 
   4   7   8        1.75       12.22      4.24 o 
   5   7   8        0.34       -0.79      3.81 o 
  -5   8   8       33.83       40.17      6.54 o 
  -4   8   8       98.85       74.38     10.13 o 
  -3   8   8        0.46       -4.67      4.67 o 
  -2   8   8       49.80       37.30      6.11 o 
  -1   8   8       25.27       28.10      5.75 o 
   0   8   8        4.48        5.53      2.80 o 
   1   8   8        4.99        3.81      3.81 o 
   2   8   8        5.74        4.67      4.67 o 
   3   8   8        0.20        0.00      3.52 o 
   4   8   8        6.94       10.20      4.38 o 
  -4   9   8        1.04       -3.81      5.32 o 
  -3   9   8       15.83       18.11      5.68 o 
  -2   9   8        0.41        0.00      4.17 o 
  -1   9   8        1.39        0.00      3.74 o 
   0   9   8        1.23       -1.37      3.66 o 
   1   9   8        0.18       -0.72      3.38 o 
   2   9   8        2.10       -4.96      4.96 o 
   3   9   8        1.16       -4.74      5.53 o 
  -2  10   8        6.24        4.67      3.31 o 
  -1  10   8        0.87        4.60      3.81 o 
   0  10   8        0.17       -3.88      4.31 o 
   1  10   8        1.02        1.58      4.89 o 
  -7   0   9        5.75        4.53      4.74 o 
  -5   0   9       28.50       21.20      5.68 o 
  -3   0   9       13.63       18.47      3.23 o 
  -1   0   9       22.12       21.85      3.31 o 
   1   0   9       52.87       48.94      5.10 o 
   3   0   9        7.16        7.47      3.16 o 
   5   0   9        1.07        2.44      3.59 o 
  -8   1   9        0.18       -3.02      4.60 o 
  -7   1   9        2.90       -0.65      4.96 o 
  -6   1   9        9.93       13.44      3.38 o 
  -5   1   9        1.84        6.32      2.95 o 
  -4   1   9       54.10       43.98      5.39 o 
  -3   1   9       52.44       51.60      4.74 o 
  -2   1   9        2.59        4.24      1.94 o 
  -1   1   9       58.15       72.65      5.25 o 
   0   1   9       20.62       19.12      3.09 o 
   1   1   9        0.35        2.23      1.58 o 
   2   1   9        1.56        4.53      2.44 o 
   3   1   9        1.76        6.11      2.66 o 
   4   1   9        5.23        9.77      2.95 o 
   5   1   9        0.00        1.22      2.80 o 
   6   1   9        0.86       -0.72      4.24 o 
  -8   2   9        0.02        9.85      3.31 o 
  -7   2   9        2.27       -0.65      4.24 o 
  -6   2   9        2.76        8.05      3.23 o 
  -5   2   9       34.62       37.58      5.39 o 
  -4   2   9       21.62       18.54      4.60 o 
  -3   2   9       32.12       42.90      4.89 o 
  -2   2   9      115.33      123.89      7.33 o 
  -1   2   9       38.77       34.35      4.46 o 
   0   2   9       20.37       22.21      3.45 o 
   1   2   9       34.42       33.49      4.67 o 
   2   2   9      109.36      107.86      8.12 o 
   3   2   9        0.45        1.94      2.80 o 
   4   2   9       10.11        6.68      4.53 o 
   5   2   9        0.23       -1.94      4.31 o 
   6   2   9        3.44        0.00      4.02 o 
  -8   3   9        1.06        2.37      4.02 o 
  -7   3   9       15.80       11.57      5.53 o 
  -6   3   9        0.00       -3.66      3.66 o 
  -5   3   9       25.37       13.08      5.17 o 
  -4   3   9        0.32       -0.93      3.16 o 
  -3   3   9       11.79       11.86      3.23 o 
  -2   3   9      148.06      143.29      8.05 o 
  -1   3   9       16.95       16.10      3.88 o 
   0   3   9      351.72      351.48     13.08 o 
   1   3   9       59.08       53.47      5.53 o 
   2   3   9       10.50        5.89      3.88 o 
   3   3   9       19.73       22.42      5.17 o 
   4   3   9        3.33       -4.60      4.60 o 
   5   3   9        3.29        4.60      4.60 o 
   6   3   9        0.01        5.32      4.24 o 
  -7   4   9        6.08        6.40      4.81 o 
  -6   4   9        6.99        6.25      4.24 o 
  -5   4   9        1.20        3.88      2.44 o 
  -4   4   9        2.33       -2.01      3.31 o 
  -3   4   9        5.20        5.46      2.95 o 
  -2   4   9       46.84       45.13      4.74 o 
  -1   4   9       39.02       33.13      4.60 o 
   0   4   9        5.68        7.69      2.59 o 
   1   4   9        3.68       -3.23      3.23 o 
   2   4   9        0.13        3.38      2.73 o 
   3   4   9       58.46       67.77      7.11 o 
   4   4   9       24.32       17.68      6.68 o 
   5   4   9       15.42       16.60      6.75 o 
   6   4   9       15.88       14.16      7.19 o 
  -7   5   9        0.08       -4.46      4.46 o 
  -6   5   9        3.01        6.04      3.45 o 
  -5   5   9        0.44        7.76      2.16 o 
  -4   5   9       31.31       27.09      5.53 o 
  -3   5   9       16.51       16.03      3.74 o 
  -2   5   9       57.56       51.17      5.46 o 
  -1   5   9        0.83       -0.93      2.73 o 
   0   5   9       51.23       48.87      5.82 o 
   1   5   9       80.68       80.20      6.75 o 
   2   5   9       38.27       48.79      5.82 o 
   3   5   9       20.84       22.13      5.25 o 
   4   5   9        5.97        4.53      4.81 o 
   5   5   9        3.15        4.38      5.10 o 
  -6   6   9        1.59       -2.16      4.10 o 
  -5   6   9        1.23        4.53      3.95 o 
  -4   6   9        9.55        4.74      4.17 o 
  -3   6   9        3.32        7.69      3.38 o 
  -2   6   9       26.48       35.21      5.03 o 
  -1   6   9       71.47       80.41      7.62 o 
   0   6   9        8.42        6.75      3.66 o 
   1   6   9       11.25        6.54      3.74 o 
   2   6   9        0.01       -0.57      3.16 o 
   3   6   9       18.51       17.75      5.53 o 
   4   6   9        0.57       -5.25      5.25 o 
   5   6   9        5.46        0.00      5.03 o 
  -6   7   9        5.84       10.06      4.31 o 
  -5   7   9       32.52       29.61      8.12 o 
  -4   7   9       38.08       46.78      7.47 o 
  -3   7   9       85.46       88.46      9.49 o 
  -2   7   9       28.82       36.29      5.82 o 
  -1   7   9       17.57       22.42      4.10 o 
   0   7   9        3.58        1.15      2.95 o 
   1   7   9        3.27        1.80      3.45 o 
   2   7   9        2.73        1.94      3.31 o 
   3   7   9        0.02       -4.89      4.89 o 
   4   7   9        0.20        2.30      2.95 o 
  -5   8   9        3.26        4.60      4.60 o 
  -4   8   9       17.23        2.87      5.75 o 
  -3   8   9        4.27        8.12      4.02 o 
  -2   8   9        0.01       -1.29      4.10 o 
  -1   8   9       20.69       21.20      5.82 o 
   0   8   9        5.22        7.11      4.17 o 
   1   8   9        2.09        7.40      3.23 o 
   2   8   9        9.23        4.24      4.60 o 
   3   8   9        1.12        4.53      3.74 o 
  -4   9   9       14.85       15.02      6.47 o 
  -3   9   9        5.87       18.83      4.96 o 
  -2   9   9        0.28        4.38      3.59 o 
  -1   9   9       18.51       20.12      6.25 o 
   0   9   9        0.01       -0.72      3.88 o 
   1   9   9        4.14        1.51      3.81 o 
   2   9   9        0.03       -5.10      5.10 o 
  -8   0  10       11.33        7.69      5.17 o 
  -6   0  10        0.84       -4.10      4.46 o 
  -4   0  10      207.11      208.47     10.92 o 
  -2   0  10       74.90       73.44      6.18 o 
   0   0  10       53.79       44.19      5.17 o 
   2   0  10        3.90        3.16      3.02 o 
   4   0  10        0.22       -0.57      3.16 o 
   6   0  10        2.13        2.30      3.52 o 
  -8   1  10        2.63        3.88      5.32 o 
  -7   1  10        0.03        0.65      4.10 o 
  -6   1  10       49.01       49.51      6.61 o 
  -5   1  10        5.81        3.66      4.24 o 
  -4   1  10        0.05        1.87      2.16 o 
  -3   1  10        4.59       11.79      2.44 o 
  -2   1  10      367.46      367.14     12.86 o 
  -1   1  10        1.95        5.39      1.72 o 
   0   1  10      213.24      215.15     10.35 o 
   1   1  10        0.22       -1.65      2.80 o 
   2   1  10        3.30        7.33      2.44 o 
   3   1  10        0.14        1.58      2.95 o 
   4   1  10        3.40        6.47      3.45 o 
   5   1  10        1.82        3.38      3.23 o 
   6   1  10        1.80        3.81      4.89 o 
  -8   2  10        0.40       -0.79      5.03 o 
  -7   2  10        0.03       -0.72      4.02 o 
  -6   2  10        1.17       -1.80      3.45 o 
  -5   2  10        4.43       10.64      3.31 o 
  -4   2  10       71.28       72.87      6.83 o 
  -3   2  10       65.48       71.29      6.04 o 
  -2   2  10       15.74       12.29      3.31 o 
  -1   2  10       61.69       65.18      5.89 o 
   0   2  10      156.33      134.24      8.48 o 
   1   2  10       22.23       17.32      3.95 o 
   2   2  10       99.64       99.53      8.34 o 
   3   2  10       15.67       10.06      4.31 o 
   4   2  10        4.07        3.02      3.52 o 
   5   2  10        3.94       18.47      4.60 o 
   6   2  10        0.03        3.88      4.17 o 
  -7   3  10        8.87        5.68      5.61 o 
  -6   3  10        0.80        3.74      2.66 o 
  -5   3  10       38.29       40.03      6.68 o 
  -4   3  10        0.57        2.52      2.66 o 
  -3   3  10       46.12       44.05      5.96 o 
  -2   3  10       14.47        6.90      2.73 o 
  -1   3  10       35.32       36.51      4.67 o 
   0   3  10        1.08        4.74      2.30 o 
   1   3  10       32.21       30.18      4.74 o 
   2   3  10       97.27       87.10      8.19 o 
   3   3  10        9.78       17.68      5.10 o 
   4   3  10       81.74       87.10      9.34 o 
   5   3  10        0.82        6.32      5.03 o 
  -7   4  10        3.36        1.51      4.17 o 
  -6   4  10       13.41       16.38      5.39 o 
  -5   4  10        0.80        8.84      2.66 o 
  -4   4  10        4.54        5.32      3.09 o 
  -3   4  10        2.31        0.00      2.44 o 
  -2   4  10        5.06        4.67      2.44 o 
  -1   4  10       11.12       12.43      2.87 o 
   0   4  10        6.96        2.80      2.59 o 
   1   4  10        0.08       -1.01      3.09 o 
   2   4  10        6.24        4.74      4.24 o 
   3   4  10       12.53       13.44      4.46 o 
   4   4  10       30.44       25.51      6.90 o 
   5   4  10        4.75       13.22      4.74 o 
  -7   5  10        0.16        0.00      3.31 o 
  -6   5  10        4.56        1.37      4.96 o 
  -5   5  10        5.22        0.00      5.32 o 
  -4   5  10       52.24       55.62      7.04 o 
  -3   5  10       19.08       17.61      4.81 o 
  -2   5  10       24.22       23.00      3.88 o 
  -1   5  10        1.22       -1.01      3.16 o 
   0   5  10        0.20       -1.51      3.45 o 
   1   5  10       23.22       13.87      5.61 o 
   2   5  10       14.29       15.45      3.81 o 
   3   5  10        0.45       -3.74      3.74 o 
   4   5  10       15.98       18.04      5.96 o 
   5   5  10        4.13        4.67      3.81 o 
  -6   6  10        0.05       -0.72      4.02 o 
  -5   6  10        0.04        0.65      2.95 o 
  -4   6  10        9.97       15.59      4.38 o 
  -3   6  10       39.63       35.64      7.33 o 
  -2   6  10       62.27       68.48      7.04 o 
  -1   6  10       97.71       93.42      9.13 o 
   0   6  10        7.64        5.03      3.52 o 
   1   6  10        6.42       12.22      3.38 o 
   2   6  10       12.26        9.34      4.46 o 
   3   6  10        1.35        6.04      3.09 o 
   4   6  10        1.75        2.23      4.60 o 
  -5   7  10       20.18       19.83      5.82 o 
  -4   7  10        5.39        6.83      3.95 o 
  -3   7  10       57.98       55.33      6.90 o 
  -2   7  10        6.86        4.96      4.38 o 
  -1   7  10        3.08        3.09      2.52 o 
   0   7  10       66.74       56.99      7.04 o 
   1   7  10        3.36        5.75      4.60 o 
   2   7  10       27.82       28.53      6.25 o 
   3   7  10        0.25       -5.10      5.10 o 
  -4   8  10        0.69       -2.23      4.67 o 
  -3   8  10        2.26       -5.03      5.03 o 
  -2   8  10        3.50        8.26      3.74 o 
  -1   8  10        2.07       -2.01      3.52 o 
   0   8  10        0.05        0.00      3.38 o 
   1   8  10        0.52       -1.44      4.10 o 
   2   8  10        6.01        7.47      3.95 o 
  -3   9  10       12.75       21.99      4.96 o 
  -2   9  10        0.00       -4.89      4.89 o 
  -1   9  10        1.04        4.53      3.66 o 
   0   9  10        0.64        1.51      2.87 o 
   1   9  10        0.52        5.46      3.95 o 
  -7   0  11        3.36       -1.44      5.61 o 
  -5   0  11       22.05       20.34      5.75 o 
  -3   0  11       17.16       14.16      3.88 o 
  -1   0  11        0.61        1.29      1.65 o 
   1   0  11        0.71       -1.87      2.59 o 
   3   0  11        6.58       11.71      3.74 o 
   5   0  11        0.18       -1.44      4.81 o 
  -7   1  11        0.07       -4.74      4.74 o 
  -6   1  11       68.07       62.23      8.48 o 
  -5   1  11        1.25        2.80      4.24 o 
  -4   1  11      233.24      215.94     12.29 o 
  -3   1  11       20.70       18.40      4.31 o 
  -2   1  11      560.33      546.44     16.82 o 
  -1   1  11        6.96       12.43      3.95 o 
   0   1  11      337.94      319.35     13.08 o 
   1   1  11       10.61        2.80      3.81 o 
   2   1  11       39.39       41.54      5.39 o 
   3   1  11        4.87        5.10      3.23 o 
   4   1  11        2.57        1.94      3.66 o 
   5   1  11        1.04        2.87      4.17 o 
  -7   2  11        0.31        5.03      3.59 o 
  -6   2  11       12.67       12.72      4.74 o 
  -5   2  11        0.04       -1.72      3.52 o 
  -4   2  11       23.61       26.23      5.25 o 
  -3   2  11        1.03        6.18      2.37 o 
  -2   2  11        5.01        5.39      3.16 o 
  -1   2  11       29.94       28.03      4.81 o 
   0   2  11      207.93      189.71     10.92 o 
   1   2  11       32.12       26.88      5.53 o 
   2   2  11      131.04      133.88      9.99 o 
   3   2  11        0.20       -4.38      4.38 o 
   4   2  11       19.78       23.28      5.46 o 
   5   2  11        3.35       -1.44      4.24 o 
  -7   3  11        2.06       -4.46      5.10 o 
  -6   3  11        2.45        7.26      3.52 o 
  -5   3  11        2.86        8.26      2.66 o 
  -4   3  11       18.17       13.94      4.60 o 
  -3   3  11        1.22        2.52      1.65 o 
  -2   3  11        3.61        4.24      2.44 o 
  -1   3  11        0.79        1.87      2.23 o 
   0   3  11       41.51       39.67      5.75 o 
   1   3  11       12.31        5.03      4.53 o 
   2   3  11      157.82      154.00     11.07 o 
   3   3  11       36.09       40.17      6.61 o 
   4   3  11       62.38       56.27      9.13 o 
   5   3  11        5.72       15.09      4.67 o 
  -7   4  11        0.86        4.60      3.81 o 
  -6   4  11       28.53       32.41      5.82 o 
  -5   4  11        0.99       -3.38      3.38 o 
  -4   4  11        1.07       -2.87      2.87 o 
  -3   4  11        5.95        4.81      3.09 o 
  -2   4  11        7.81        6.11      3.31 o 
  -1   4  11        0.98        4.53      2.59 o 
   0   4  11        0.39        0.00      3.09 o 
   1   4  11       10.80        5.89      4.10 o 
   2   4  11        7.81        2.87      4.17 o 
   3   4  11        0.50        5.03      3.88 o 
   4   4  11       31.33       24.50      7.04 o 
   5   4  11        5.09        5.46      6.11 o 
  -6   5  11       20.60       22.56      5.10 o 
  -5   5  11        0.06       -2.66      4.38 o 
  -4   5  11       51.08       43.26      6.68 o 
  -3   5  11        6.54        9.70      3.38 o 
  -2   5  11       12.10        2.73      4.24 o 
  -1   5  11       69.33       60.36      6.61 o 
   0   5  11        1.71       -2.73      3.88 o 
   1   5  11       49.14       55.98      6.32 o 
   2   5  11        2.92        8.05      3.09 o 
   3   5  11        1.53       -1.37      4.53 o 
   4   5  11        5.07        6.68      4.24 o 
  -6   6  11        0.00        3.88      3.74 o 
  -5   6  11        4.06       -1.44      3.74 o 
  -4   6  11        8.76        2.66      4.17 o 
  -3   6  11       34.47       32.98      6.25 o 
  -2   6  11       38.16       27.59      5.61 o 
  -1   6  11       11.04        8.91      4.46 o 
   0   6  11       27.31       28.31      5.68 o 
   1   6  11       10.70        9.41      4.74 o 
   2   6  11        1.68        6.68      2.66 o 
   3   6  11        5.69        8.62      5.32 o 
   4   6  11        0.01       -0.79      4.67 o 
  -5   7  11       14.27       20.70      5.82 o 
  -4   7  11        0.97        5.03      4.02 o 
  -3   7  11        0.41        0.65      3.38 o 
  -2   7  11        4.05        6.61      3.81 o 
  -1   7  11       21.94       16.96      5.39 o 
   0   7  11       20.39       15.23      5.61 o 
   1   7  11        3.85        4.10      4.46 o 
   2   7  11       15.29       15.95      5.82 o 
   3   7  11        2.64       -0.79      4.17 o 
  -4   8  11        0.29       -0.79      4.60 o 
  -3   8  11        7.69       13.44      4.46 o 
  -2   8  11        1.64        3.59      3.88 o 
  -1   8  11        0.31       -4.10      4.10 o 
   0   8  11        2.90        6.54      3.31 o 
   1   8  11       10.38       -3.02      5.61 o 
   2   8  11        9.98        7.11      4.53 o 
  -1   9  11        0.64        2.37      3.66 o 
  -6   0  12      575.89      607.01     22.85 o 
  -4   0  12     1296.56     1350.21     29.82 o 
  -2   0  12      527.87      526.46     17.68 o 
   0   0  12      121.75      133.52      9.05 o 
   2   0  12       55.64       48.65      6.47 o 
   4   0  12        0.00       -2.01      3.88 o 
  -7   1  12        1.34        2.23      5.32 o 
  -6   1  12       43.37       59.36      7.04 o 
  -5   1  12        0.01       -4.17      4.81 o 
  -4   1  12       78.46       76.82      8.34 o 
  -3   1  12        1.53        6.54      3.31 o 
  -2   1  12      304.41      316.77     14.08 o 
  -1   1  12        0.34       -0.50      3.88 o 
   0   1  12       45.71       43.98      6.18 o 
   1   1  12       26.15       24.22      4.31 o 
   2   1  12       15.09        8.34      4.81 o 
   3   1  12       29.23       28.89      5.17 o 
   4   1  12       20.70       28.10      5.75 o 
   5   1  12        8.60       15.38      5.10 o 
  -7   2  12       14.33       26.30      5.75 o 
  -6   2  12       18.42       14.16      5.32 o 
  -5   2  12       24.70       21.85      5.75 o 
  -4   2  12       33.11       33.85      6.11 o 
  -3   2  12       54.22       46.64      6.75 o 
  -2   2  12      324.70      317.56     14.59 o 
  -1   2  12      174.32      177.00      9.92 o 
   0   2  12      311.90      326.11     14.66 o 
   1   2  12      118.51      134.38      9.56 o 
   2   2  12       15.60       13.15      5.39 o 
   3   2  12        8.93       10.71      4.60 o 
   4   2  12        0.79        2.08      4.67 o 
   5   2  12        0.01        6.25      2.95 o 
  -7   3  12        0.05       -5.39      5.39 o 
  -6   3  12        0.00       -4.31      4.31 o 
  -5   3  12        0.23        2.52      3.31 o 
  -4   3  12        0.20        3.45      2.44 o 
  -3   3  12        4.74        3.81      3.31 o 
  -2   3  12       20.60       18.76      4.02 o 
  -1   3  12        1.38       -3.09      3.81 o 
   0   3  12      261.78      255.54     13.01 o 
   1   3  12       13.98       14.37      4.74 o 
   2   3  12      297.17      288.52     14.66 o 
   3   3  12        8.65       16.24      4.81 o 
   4   3  12       57.17       77.11      9.13 o 
  -6   4  12       11.44       10.85      5.46 o 
  -5   4  12        9.34        5.32      4.38 o 
  -4   4  12       10.82       14.01      4.46 o 
  -3   4  12       14.46       14.30      4.46 o 
  -2   4  12       38.09       33.13      6.18 o 
  -1   4  12        3.55        3.31      3.02 o 
   0   4  12       39.34       41.32      6.90 o 
   1   4  12        9.47       -0.57      4.74 o 
   2   4  12        3.96        1.22      4.67 o 
   3   4  12       20.74       11.57      5.46 o 
   4   4  12       37.95       41.32      7.40 o 
  -6   5  12        0.68       -1.51      3.59 o 
  -5   5  12        3.24        4.17      2.95 o 
  -4   5  12        0.17        3.23      3.88 o 
  -3   5  12        0.13       -3.31      3.31 o 
  -2   5  12       12.75        9.49      3.74 o 
  -1   5  12        0.27       -0.57      2.80 o 
   0   5  12        3.68        3.59      2.52 o 
   1   5  12        0.97        1.87      4.17 o 
   2   5  12        0.54        2.66      2.66 o 
   3   5  12        5.35        6.47      4.17 o 
   4   5  12        2.80        6.32      4.02 o 
  -5   6  12        5.04        6.75      4.31 o 
  -4   6  12       19.02       23.07      4.96 o 
  -3   6  12        4.31        5.32      3.74 o 
  -2   6  12        9.51        8.34      4.74 o 
  -1   6  12        5.44        3.81      3.81 o 
   0   6  12        0.20       -2.59      3.31 o 
   1   6  12        6.30        6.75      4.60 o 
   2   6  12        0.18        2.87      2.87 o 
   3   6  12        0.02       -1.51      4.46 o 
  -4   7  12        2.60        1.51      3.88 o 
  -3   7  12        1.13       -3.95      3.95 o 
  -2   7  12       14.24       14.01      4.96 o 
  -1   7  12        0.22       -2.80      4.31 o 
   0   7  12        9.56        1.44      4.67 o 
   1   7  12        0.81        2.23      4.17 o 
   2   7  12        1.01        3.09      4.53 o 
  -3   8  12        2.75        8.62      4.24 o 
  -2   8  12        0.62       -4.60      4.60 o 
  -1   8  12        0.74        2.30      2.30 o 
   0   8  12        0.16        4.60      3.31 o 
   1   8  12        0.07        0.00      4.38 o 
  -7   0  13       45.67       54.90      7.76 o 
  -5   0  13       63.24       58.71      8.98 o 
  -3   0  13       32.59       36.65      5.68 o 
  -1   0  13      188.47      197.83     11.07 o 
   1   0  13       18.51       16.31      4.53 o 
   3   0  13        0.19       -0.65      3.59 o 
  -7   1  13        0.92       -2.37      5.53 o 
  -6   1  13      107.50      106.28     11.50 o 
  -5   1  13       53.51       44.48      7.26 o 
  -4   1  13      146.48      125.33     11.43 o 
  -3   1  13      134.89      114.04      9.99 o 
  -2   1  13       78.29       84.51      8.41 o 
  -1   1  13        0.17        0.50      2.95 o 
   0   1  13        1.20        1.08      3.59 o 
   1   1  13       25.29       29.54      4.96 o 
   2   1  13       38.58       37.87      5.46 o 
   3   1  13        0.40        3.38      3.95 o 
   4   1  13       19.98       16.24      6.18 o 
  -7   2  13        7.24        7.90      5.68 o 
  -6   2  13        0.09        0.00      4.24 o 
  -5   2  13        9.58        5.17      5.10 o 
  -4   2  13       24.90       25.15      5.10 o 
  -3   2  13       20.27       15.81      4.53 o 
  -2   2  13      191.21      170.17     11.21 o 
  -1   2  13       63.71       66.62      7.19 o 
   0   2  13      276.16      252.59     13.51 o 
   1   2  13        0.34       -4.10      4.24 o 
   2   2  13       65.71       74.23      8.19 o 
   3   2  13       17.83       24.50      6.47 o 
   4   2  13        4.03        7.55      3.02 o 
  -6   3  13        0.30        3.66      3.52 o 
  -5   3  13        1.41        6.04      3.09 o 
  -4   3  13        0.91       -2.52      3.52 o 
  -3   3  13        2.77        4.10      3.59 o 
  -2   3  13       15.67       13.65      4.17 o 
  -1   3  13       19.37       20.91      5.03 o 
   0   3  13        0.05        1.72      4.10 o 
   1   3  13       51.94       52.53      7.33 o 
   2   3  13        6.08        8.41      4.81 o 
   3   3  13        3.74        7.04      4.74 o 
   4   3  13        0.35        0.00      4.67 o 
  -6   4  13        0.00       -2.30      4.38 o 
  -5   4  13        0.81        0.00      4.24 o 
  -4   4  13       28.31       15.02      6.40 o 
  -3   4  13        2.91        2.44      2.87 o 
  -2   4  13       46.70       37.80      6.68 o 
  -1   4  13        3.77        7.19      3.59 o 
   0   4  13       14.09       10.35      3.59 o 
   1   4  13        2.66        1.29      3.23 o 
   2   4  13        9.59       14.88      4.60 o 
   3   4  13       13.25       15.45      4.60 o 
  -5   5  13        1.31       -2.23      4.24 o 
  -4   5  13       36.90       32.55      6.32 o 
  -3   5  13        0.20        1.29      2.44 o 
  -2   5  13        3.16        4.46      3.88 o 
  -1   5  13        1.00        0.65      3.52 o 
   0   5  13        4.69        5.82      3.74 o 
   1   5  13        5.43        8.77      3.38 o 
   2   5  13        2.38       -2.16      4.10 o 
   3   5  13        0.12        3.09      4.89 o 
  -5   6  13        5.97       10.28      4.38 o 
  -4   6  13        0.09        0.00      4.02 o 
  -3   6  13        7.12        7.76      5.46 o 
  -2   6  13       15.50       22.71      4.96 o 
  -1   6  13        0.17        6.18      3.16 o 
   0   6  13        4.20        5.61      4.31 o 
   1   6  13        0.91        1.44      3.66 o 
   2   6  13        1.73        0.79      5.03 o 
  -3   7  13        5.23       -3.09      4.74 o 
  -2   7  13        0.59       -4.46      4.46 o 
  -1   7  13        1.93       -0.72      3.09 o 
   0   7  13        4.95       20.41      5.03 o 
   1   7  13        3.51        3.88      5.03 o 
  -6   0  14       50.92       67.98      9.49 o 
  -4   0  14        0.22       -4.24      4.24 o 
  -2   0  14       82.67       86.23      8.70 o 
   0   0  14       47.04       49.58      6.75 o 
   2   0  14       18.14       19.91      5.39 o 
   4   0  14       13.95       15.88      5.61 o 
  -6   1  14        0.49        2.95      4.67 o 
  -5   1  14       26.04       19.76      6.83 o 
  -4   1  14       18.56       13.29      5.46 o 
  -3   1  14       60.48       58.28      7.26 o 
  -2   1  14        0.22        0.00      3.16 o 
  -1   1  14       29.66       30.83      5.68 o 
   0   1  14        8.05        8.91      4.02 o 
   1   1  14        0.92        2.52      2.95 o 
   2   1  14        0.00       -3.31      3.31 o 
   3   1  14        0.03        2.87      3.38 o 
  -6   2  14        1.01       -4.31      4.31 o 
  -5   2  14        3.72        9.05      5.17 o 
  -4   2  14        1.96       -2.59      4.60 o 
  -3   2  14        0.02       -1.22      4.46 o 
  -2   2  14        1.79        4.17      3.95 o 
  -1   2  14       24.82       16.10      5.17 o 
   0   2  14       25.84       31.04      5.89 o 
   1   2  14       11.19       11.50      5.17 o 
   2   2  14       23.80       15.67      6.18 o 
   3   2  14        0.06       -2.95      4.53 o 
  -6   3  14        0.81        9.34      4.24 o 
  -5   3  14        0.93       -3.59      5.03 o 
  -4   3  14        1.73        2.66      3.52 o 
  -3   3  14       22.72       28.03      5.68 o 
  -2   3  14        5.88        3.74      4.53 o 
  -1   3  14       10.28       14.80      4.81 o 
   0   3  14        3.34        5.03      3.59 o 
   1   3  14        2.50        1.29      4.02 o 
   2   3  14        1.22        1.44      3.95 o 
   3   3  14        1.47        3.81      3.66 o 
  -5   4  14        0.95        0.00      3.66 o 
  -4   4  14        9.75       15.38      4.74 o 
  -3   4  14        1.50        9.99      3.81 o 
  -2   4  14        3.76       -1.29      4.38 o 
  -1   4  14        1.82        2.59      3.02 o 
   0   4  14        0.01        1.29      3.38 o 
   1   4  14        0.24        0.72      3.88 o 
   2   4  14        1.41       -4.60      4.60 o 
   3   4  14        2.25        0.00      4.74 o 
  -5   5  14       18.39       18.11      6.04 o 
  -4   5  14        2.11        2.23      3.88 o 
  -3   5  14        9.82        0.72      6.32 o 
  -2   5  14        0.40       -4.02      4.02 o 
  -1   5  14        8.68       13.08      4.81 o 
   0   5  14        0.14        4.24      2.44 o 
   1   5  14       11.09        9.49      6.25 o 
   2   5  14        0.27       -4.60      5.03 o 
  -4   6  14        0.65        1.58      2.23 o 
  -3   6  14        0.73        3.81      3.09 o 
  -2   6  14        1.06        2.95      2.95 o 
  -1   6  14        0.01       -0.72      3.52 o 
   0   6  14        1.46        0.72      3.74 o 
   1   6  14        0.96       -3.88      5.75 o 
  -2   7  14        3.01        6.40      3.52 o 
  -1   7  14        8.63       15.88      4.89 o 
  -5   0  15       35.59       39.96      5.96 o 
  -3   0  15        0.02        1.29      2.44 o 
  -1   0  15        6.17        4.46      4.17 o 
   1   0  15       25.71       28.46      6.61 o 
   3   0  15        0.04        6.25      3.52 o 
  -6   1  15        0.20        2.37      3.59 o 
  -5   1  15       25.15       35.07      5.96 o 
  -4   1  15        2.78        1.37      4.24 o 
  -3   1  15       13.01        9.13      5.17 o 
  -2   1  15        3.63       10.20      3.02 o 
  -1   1  15        1.26        1.29      2.37 o 
   0   1  15        1.73       -1.29      3.81 o 
   1   1  15        5.45        5.46      4.17 o 
   2   1  15        0.31       -1.44      4.60 o 
   3   1  15       14.48       14.16      6.11 o 
  -5   2  15        1.13       -0.72      4.74 o 
  -4   2  15        0.02       -0.72      3.38 o 
  -3   2  15       24.33       30.04      5.53 o 
  -2   2  15        0.37        0.65      3.23 o 
  -1   2  15        1.30        1.94      3.38 o 
   0   2  15        3.04        4.67      3.74 o 
   1   2  15        7.48       11.14      4.38 o 
   2   2  15        4.88       16.31      3.45 o 
  -5   3  15        1.01        1.51      4.31 o 
  -4   3  15        3.33        2.87      3.81 o 
  -3   3  15        9.19       17.25      5.10 o 
  -2   3  15        9.19       13.44      4.17 o 
  -1   3  15       43.11       43.76      6.11 o 
   0   3  15        3.15        1.37      4.89 o 
   1   3  15       11.23       10.78      5.10 o 
   2   3  15        1.43        2.30      3.52 o 
  -5   4  15       11.30       18.32      4.74 o 
  -4   4  15        5.48        4.53      4.89 o 
  -3   4  15       20.36       15.81      4.89 o 
  -2   4  15        3.38       -2.80      4.67 o 
  -1   4  15        4.00        3.52      3.81 o 
   0   4  15        0.03        1.44      3.23 o 
   1   4  15        0.44        3.74      3.59 o 
   2   4  15        0.08        2.37      3.66 o 
  -4   5  15        9.05       14.23      5.46 o 
  -3   5  15        0.50        5.32      4.24 o 
  -2   5  15        0.48        2.95      4.31 o 
  -1   5  15        2.45        2.23      3.88 o 
   0   5  15        0.51        2.30      4.38 o 
   1   5  15        0.37       -0.79      3.81 o 
  -2   6  15        1.00       -4.74      4.74 o 
  -1   6  15        1.48        0.00      3.38 o 
  -4   0  16        2.49        2.23      4.60 o 
  -2   0  16        2.22       11.07      4.38 o 
   0   0  16        5.83       11.35      5.10 o 
   2   0  16        0.19        6.25      2.95 o 
  -5   1  16        0.27        2.37      3.02 o 
  -4   1  16        0.03        1.51      3.31 o 
  -3   1  16        0.34       -4.17      4.17 o 
  -2   1  16        0.19        3.45      2.87 o 
  -1   1  16        5.93       -3.45      5.96 o 
   0   1  16        7.69       21.41      5.25 o 
   1   1  16        7.18        5.96      4.24 o 
   2   1  16        3.62       -0.79      5.75 o 
  -5   2  16        1.96        3.95      4.31 o 
  -4   2  16        0.58       -3.74      4.96 o 
  -3   2  16        0.27        1.44      2.73 o 
  -2   2  16        0.67        4.24      3.45 o 
  -1   2  16        4.14       -2.16      4.46 o 
   0   2  16        0.18        0.00      3.95 o 
   1   2  16        0.07        3.02      3.02 o 
  -4   3  16       24.79       30.97      7.04 o 
  -3   3  16        4.52        1.51      3.31 o 
  -2   3  16       10.98       19.04      6.32 o 
  -1   3  16        0.25        0.72      3.66 o 
   0   3  16        0.43        4.46      4.10 o 
   1   3  16        5.68       10.13      4.74 o 
  -3   4  16        0.47        7.76      4.10 o 
  -2   4  16       26.21       37.37      7.04 o 
  -1   4  16        3.60        6.90      3.95 o 
   0   4  16       12.82       24.15      6.11 o 
  -3   0  17        0.01       -0.79      3.66 o 
  -1   0  17       10.92       20.41      6.04 o 
  -4   1  17        0.63       -3.16      4.89 o 
  -3   1  17       12.40       20.77      5.82 o 
  -2   1  17        0.80        4.53      3.74 o 
  -1   1  17        2.59        2.30      3.45 o 
   0   1  17        2.04        6.97      3.59 o 
  -3   2  17        2.44        6.25      3.52 o 
  -2   2  17        0.11       -4.24      4.24 o 
  -1   2  17        4.78        6.97      4.81 o 
   0   2  17        1.73        5.53      3.45 o 
  -2   3  17       29.38       27.74      7.76 o 
  -1   3  17       13.14       16.67      6.61 o 
                                                 
